# Supplementary material for: A case of silent invasion: Citizen science confirms the presence of Harmonia axyridis (Coleoptera, Coccinellidae) in Central America
Source: PLoS One. 2019 Jul 18;14(7):e0220082. doi: 10.1371/journal.pone.0220082 (PMC6638987; doi:10.1371/journal.pone.0220082)
Supplement: S1 Dataset — All H. axyridis records from Latin America gathered during this study, with ID number, developmental stage, morph, link where applicable, geographic coordinates, collecting date, locality (country & province/department), and source (iNaturalist, Flickr, museum collection, research paper). (XLSX) [file pone.0220082.s001.xlsx]

## Sheet: data for R
ID	Record_note	H. axyridis morph	URL	Latitude	Longitude	Year	Month	Day	Country	Department/Province	Source	Comment
INB0003898994	adult	succinea	NA	9.97362	-84.0935	2004	Aug	29	Costa Rica	Heredia	MNCR, Angel Solis
INB0003898995	adult	succinea	NA	9.97362	-84.0935	2004	Aug	29	Costa Rica	Heredia	MNCR, Angel Solis
INB0003898996	adult	succinea	NA	9.97362	-84.0935	2004	Aug	29	Costa Rica	Heredia	MNCR, Angel Solis
INB0003898997	adult	succinea	NA	9.97362	-84.0935	2004	Aug	29	Costa Rica	Heredia	MNCR, Angel Solis
INB0003898998	adult	succinea	NA	9.97362	-84.0935	2004	Aug	29	Costa Rica	Heredia	MNCR, Angel Solis
INB0003898999	adult	succinea	NA	9.97362	-84.0935	2004	Aug	29	Costa Rica	Heredia	MNCR, Angel Solis
INB0003899000	adult	succinea	NA	9.97362	-84.0935	2004	Aug	29	Costa Rica	Heredia	MNCR, Angel Solis
INB0003899001	adult	succinea	NA	9.97362	-84.0935	2004	Aug	29	Costa Rica	Heredia	MNCR, Angel Solis
INB0003899002	adult	succinea	NA	9.97362	-84.0935	2004	Aug	29	Costa Rica	Heredia	MNCR, Angel Solis
INB0003899004	adult	succinea	NA	9.97362	-84.0935	2004	Aug	29	Costa Rica	Heredia	MNCR, Angel Solis
INB0003899005	adult	succinea	NA	9.97362	-84.0935	2004	Aug	29	Costa Rica	Heredia	MNCR, Angel Solis
INB0003899006	adult	succinea	NA	9.97362	-84.0935	2004	Aug	29	Costa Rica	Heredia	MNCR, Angel Solis
INB0003899007	adult	succinea	NA	9.97362	-84.0935	2004	Aug	29	Costa Rica	Heredia	MNCR, Angel Solis
INB0003900398	adult	succinea	NA	9.97272	-84.0944	2004	Aug	5	Costa Rica	Heredia	MNCR, Angel Solis
INB0004002918	adult	succinea	NA	9.96667	-84.0667	2004	Feb	29	Costa Rica	San Jose	MNCR, Angel Solis
NA	adult	succinea	NA	10.023	-84.114	1996	Sep	4	Costa Rica	Heredia	MNCR, Angel Solis
NA	adult	succinea	NA	10.0046	-84.2664	1996	Aug	17	Costa Rica	Alajuela	MNCR, Angel Solis
NA	adult	succinea	NA	10.0046	-84.2664	1996	Aug	17	Costa Rica	Alajuela	MNCR, Angel Solis
19065175	adult	succinea	https://www.inaturalist.org/observations/19065175	9.9352	-84.0598	2009	Sep	9	Costa Rica	San Jose	iNaturalist
NA	adult	succinea	NA	9.93749	-84.0495	2007	Mar	19	Costa Rica	San Jose	UCR, Paul Hanson - Benjamin Honner
NA	adult	succinea	NA	9.98326	-84.3226	2012	Mar	14	Costa Rica	Alajuela	UCR, Paul Hanson - Benjamin Honner
NA	adult	succinea	NA	10.0191	-84.0551	2001	Apr	1	Costa Rica	Heredia	UCR, Paul Hanson - Benjamin Honner
NA	adult	succinea	NA	9.93749	-84.0495	2005	Apr	1	Costa Rica	San Jose	UCR, Paul Hanson - Benjamin Honner
NA	adult	succinea	NA	9.93749	-84.0495	2015	Mar	19	Costa Rica	San Jose	UCR, Paul Hanson - Benjamin Honner
NA	adult	succinea	NA	9.96667	-84.0667	2004	Feb	29	Costa Rica	San Jose	UCR, Paul Hanson - Benjamin Honner
NA	adult	succinea	NA	9.93749	-84.0495	1997	Mar	NA	Costa Rica	San Jose	UCR, Paul Hanson - Benjamin Honner
NA	adult	succinea	NA	10.0003	-84.1922	2001	Mar	2	Costa Rica	Alajuela	UCR, Paul Hanson - Benjamin Honner
NA	adult	succinea	NA	9.89631	-84.1402	1988	Apr	NA	Costa Rica	San Jose	UCR, Paul Hanson - Benjamin Honner
NA	adult	succinea	NA	9.97991	-84.091	2007	Mar	NA	Costa Rica	Heredia	UCR, Paul Hanson - Benjamin Honner
NA	adult	succinea	NA	9.89631	-84.1402	1999	Jan	NA	Costa Rica	San Jose	UCR, Paul Hanson - Benjamin Honner
NA	adult	succinea	NA	10.0191	-84.0551	2011	Jun	31	Costa Rica	Heredia	UCR, Paul Hanson - Benjamin Honner
8880916	adult	succinea	https://www.inaturalist.org/observations/8880916	6.26034	-75.5951	2017	Nov	17	Colombia	Antioquia	iNaturalist
8837377	adult	succinea	https://www.inaturalist.org/observations/8837377	-23.5639	-46.7254	2017	Nov	17	Brazil	São Paulo	iNaturalist
8771077	adult	succinea	https://www.inaturalist.org/observations/8771077	20.0999	-99.8265	2016	May	10	Mexico	Mexico	iNaturalist
8770666	adult	succinea	https://www.inaturalist.org/observations/8770666	4.79218	-75.6908	2017	Nov	10	Colombia	Risaralda	iNaturalist
8709343	adult	succinea	https://www.inaturalist.org/observations/8709343	-34.4918	-58.4794	2017	Nov	4	Argentina	Buenos Aires	iNaturalist
8650750	adult	succinea	https://www.inaturalist.org/observations/8650750	20.754	-101.332	2017	Nov	1	Mexico	Guanajuato	iNaturalist
8524799	adult	succinea	https://www.inaturalist.org/observations/8524799	19.0584	-98.3739	2017	Oct	23	Mexico	Puebla	iNaturalist
8522850	adult	succinea	https://www.inaturalist.org/observations/8522850	20.7312	-103.306	2017	Oct	5	Mexico	Jalisco	iNaturalist
8510698	adult	succinea	https://www.inaturalist.org/observations/8510698	19.4938	-99.2386	2017	Oct	22	Mexico	Mexico	iNaturalist
8506698	pupa	NA	https://www.inaturalist.org/observations/8506698	19.3687	-99.1601	2017	Oct	8	Mexico	Distrito Federal	iNaturalist
8493060	adult	succinea	https://www.inaturalist.org/observations/8493060	19.3687	-99.1601	2017	Oct	8	Mexico	Distrito Federal	iNaturalist
8485114	larval stage	NA	https://www.inaturalist.org/observations/8485114	21.3582	-101.951	2017	Oct	20	Mexico	Jalisco	iNaturalist
8458999	adult	succinea	https://www.inaturalist.org/observations/8458999	19.3096	-99.7132	2017	Oct	11	Mexico	Mexico	iNaturalist
8419246	larval stage	NA	https://www.inaturalist.org/observations/8419246	-33.4378	-70.6736	2017	Oct	15	Chile	Metropolitana de Santiago	iNaturalist
8402907	adult	succinea	https://www.inaturalist.org/observations/8402907	20.6672	-103.439	2017	Oct	12	Mexico	Jalisco	iNaturalist
8399236	adult	succinea	https://www.inaturalist.org/observations/8399236	4.81097	-74.1325	2017	Oct	5	Colombia	Cundinamarca	iNaturalist
8334546	adult	succinea	https://www.inaturalist.org/observations/8334546	9.92356	-84.0651	2011	Nov	2	Costa Rica	San Jose	iNaturalist
8333760	adult	succinea	https://www.inaturalist.org/observations/8333760	5.74755	-73.0693	2017	Oct	8	Colombia	Boyacá	iNaturalist
8333742	adult	succinea	https://www.inaturalist.org/observations/8333742	5.74759	-73.0693	2017	Oct	8	Colombia	Boyacá	iNaturalist
8325102	adult	succinea	https://www.inaturalist.org/observations/8325102	3.56694	-76.635	2017	Oct	8	Colombia	Valle del Cauca	iNaturalist
8325099	adult	succinea	https://www.inaturalist.org/observations/8325099	3.56611	-76.6267	2017	Oct	8	Colombia	Valle del Cauca	iNaturalist
8302658	adult	succinea	https://www.inaturalist.org/observations/8302658	19.3127	-99.1815	2017	Oct	7	Mexico	Distrito Federal	iNaturalist
8301082	adult	succinea	https://www.inaturalist.org/observations/8301082	5.46472	-75.6943	2017	Apr	8	Colombia	Caldas	iNaturalist
8292385	adult	succinea	https://www.inaturalist.org/observations/8292385	25.7978	-100.172	2017	Oct	7	Mexico	Nuevo León	iNaturalist
8238957	adult	succinea	https://www.inaturalist.org/observations/8238957	5.78102	-73.0989	2016	Nov	1	Colombia	Boyacá	iNaturalist
8213358	adult	succinea	https://www.inaturalist.org/observations/8213358	19.3247	-98.9384	2017	Oct	1	Mexico	Mexico	iNaturalist
8176974	adult	succinea	https://www.inaturalist.org/observations/8176974	19.3274	-98.9546	2017	Sep	29	Mexico	Mexico	iNaturalist
8160636	adult	succinea	https://www.inaturalist.org/observations/8160636	-33.3972	-70.6428	2017	May	15	Chile	Metropolitana de Santiago	iNaturalist
8157758	larval stage	NA	https://www.inaturalist.org/observations/8157758	19.4999	-99.2108	2017	Sep	27	Mexico	Distrito Federal	iNaturalist
8077728	adult	succinea	https://www.inaturalist.org/observations/8077728	16.1207	-91.7262	2017	Sep	3	Mexico	Chiapas	iNaturalist
7984976	adult	succinea	https://www.inaturalist.org/observations/7984976	-29.8515	-50.1785	2017	Sep	18	Brazil	Rio Grande do Sul	iNaturalist
7973641	adult	succinea	https://www.inaturalist.org/observations/7973641	9.90255	-84.1314	2017	Sep	16	Costa Rica	San Jose	iNaturalist
7972330	adult	succinea	https://www.inaturalist.org/observations/7972330	4.32817	-74.3883	2017	Sep	18	Colombia	Cundinamarca	iNaturalist
7965847	adult	succinea	https://www.inaturalist.org/observations/7965847	20.6688	-103.387	2017	Sep	17	Mexico	Jalisco	iNaturalist
7873658	adult	spectabilis	https://www.inaturalist.org/observations/7873658	9.88748	-84.0597	2017	Sep	10	Costa Rica	San Jose	iNaturalist
7867770	adult	succinea	https://www.inaturalist.org/observations/7867770	21.0052	-101.264	2017	Sep	10	Mexico	Guanajuato	iNaturalist
7799180	adult	succinea	https://www.inaturalist.org/observations/7799180	25.409	-100.132	2017	Sep	3	Mexico	Nuevo León	iNaturalist
7715312	adult	succinea	https://www.inaturalist.org/observations/7715312	4.39707	-74.3897	2017	Aug	30	Colombia	Cundinamarca	iNaturalist
7687115	adult	succinea	https://www.inaturalist.org/observations/7687115	19.2763	-99.1054	2017	Aug	26	Mexico	Distrito Federal	iNaturalist
7686909	adult	succinea	https://www.inaturalist.org/observations/7686909	19.279	-99.1052	2017	Aug	26	Mexico	Distrito Federal	iNaturalist
7684657	adult	succinea	https://www.inaturalist.org/observations/7684657	20.6682	-103.391	2017	Aug	27	Mexico	Jalisco	iNaturalist
7680943	adult	succinea	https://www.inaturalist.org/observations/7680943	20.692	-103.474	2017	Aug	24	Mexico	Jalisco	iNaturalist
7672605	adult	succinea	https://www.inaturalist.org/observations/7672605	19.2789	-99.1052	2017	Aug	26	Mexico	Distrito Federal	iNaturalist
7671963	adult	succinea	https://www.inaturalist.org/observations/7671963	19.2826	-99.1126	2017	Aug	26	Mexico	Distrito Federal	iNaturalist
7668960	adult	succinea	https://www.inaturalist.org/observations/7668960	19.2886	-99.1063	2017	Aug	26	Mexico	Distrito Federal	iNaturalist
7661896	adult	succinea	https://www.inaturalist.org/observations/7661896	4.79763	-74.107	2017	Aug	26	Colombia	Cundinamarca	iNaturalist
7646843	adult	succinea	https://www.inaturalist.org/observations/7646843	19.5817	-101.619	2017	Aug	25	Mexico	Michoacán	iNaturalist
7621465	adult	succinea	https://www.inaturalist.org/observations/7621465	19.2915	-99.7041	2017	Aug	23	Mexico	Mexico	iNaturalist
7534080	adult	succinea	https://www.inaturalist.org/observations/7534080	4.71194	-74.0325	2017	Aug	16	Colombia	Cundinamarca	iNaturalist
7508090	adult	succinea	https://www.inaturalist.org/observations/7508090	19.4999	-99.2108	2017	Aug	14	Mexico	Distrito Federal	iNaturalist
7502030	adult	succinea	https://www.inaturalist.org/observations/7502030	19.823	-101.789	2017	Aug	14	Mexico	Michoacán	iNaturalist
7483132	adult	succinea	https://www.inaturalist.org/observations/7483132	20.8999	-100.778	2017	Aug	12	Mexico	Guanajuato	iNaturalist
7470639	adult	succinea	http://conabio.inaturalist.org/observations/7470639	19.2897	-99.1063	2017	Aug	12	Mexico	Distrito Federal	iNaturalist
7427840	adult	succinea	https://www.inaturalist.org/observations/7427840	18.9998	-98.1954	2017	Aug	9	Mexico	Puebla	iNaturalist
7378401	adult	succinea	http://conabio.inaturalist.org/observations/7378401	19.2846	-99.1187	2017	Aug	5	Mexico	Distrito Federal	iNaturalist
7353145	adult	succinea	http://conabio.inaturalist.org/observations/7353145	19.2729	-99.1057	2017	Aug	2	Mexico	Distrito Federal	iNaturalist
7353144	adult	succinea	http://conabio.inaturalist.org/observations/7353144	19.2729	-99.1057	2017	Aug	2	Mexico	Distrito Federal	iNaturalist
7353141	adult	succinea	http://conabio.inaturalist.org/observations/7353141	19.2729	-99.1057	2017	Aug	2	Mexico	Distrito Federal	iNaturalist
7346490	adult	succinea	https://www.inaturalist.org/observations/7346490	20.6449	-103.387	2017	Aug	4	Mexico	Jalisco	iNaturalist
7337703	adult	succinea	http://conabio.inaturalist.org/observations/7337703	19.2774	-99.1054	2017	Aug	2	Mexico	Distrito Federal	iNaturalist
7337697	adult	succinea	http://conabio.inaturalist.org/observations/7337697	19.2774	-99.1054	2017	Aug	2	Mexico	Distrito Federal	iNaturalist
7330494	adult	succinea	http://conabio.inaturalist.org/observations/7330494	19.7211	-103.473	2015	Nov	29	Mexico	Jalisco	iNaturalist
7306654	adult	succinea	https://www.inaturalist.org/observations/7306654	18.9242	-99.2216	2016	Sep	25	Mexico	Morelos	iNaturalist
7286585	adult	succinea	https://www.inaturalist.org/observations/7286585	4.64966	-74.0631	2017	Jun	17	Colombia	Cundinamarca	iNaturalist
7239286	adult	succinea	http://conabio.inaturalist.org/observations/7239286	18.9842	-99.0769	2017	Jul	12	Mexico	Morelos	iNaturalist
7201128	adult	succinea	http://conabio.inaturalist.org/observations/7201128	19.3739	-99.0561	2017	Jul	16	Mexico	Distrito Federal	iNaturalist
7033236	adult	succinea	https://www.inaturalist.org/observations/7033236	19.371	-99.0359	2017	Apr	20	Mexico	Distrito Federal	iNaturalist
6915029	adult	succinea	http://conabio.inaturalist.org/observations/6915029	19.6885	-101.18	2017	May	20	Mexico	Michoacán	iNaturalist
6854016	adult	succinea	http://conabio.inaturalist.org/observations/6854016	25.6752	-100.367	2017	Jun	10	Mexico	Nuevo León	iNaturalist
6834771	adult	succinea	https://www.inaturalist.org/observations/6834771	4.60102	-74.066	2017	Jun	28	Colombia	Cundinamarca	iNaturalist
6823844	adult	succinea	http://conabio.inaturalist.org/observations/6823844	19.315	-99.7014	2017	Jun	15	Mexico	Mexico	iNaturalist
6684481	adult	succinea	https://www.inaturalist.org/observations/6684481	-34.5977	-58.443	2017	Jun	16	Argentina	Ciudad de Buenos Aires	iNaturalist
6645041	adult	succinea	http://conabio.inaturalist.org/observations/6645041	20.6961	-103.379	2016	Jul	27	Mexico	Jalisco	iNaturalist
6578647	adult	succinea	http://conabio.inaturalist.org/observations/6578647	19.0534	-98.2921	2017	Jun	10	Mexico	Puebla	iNaturalist
6543238	adult	succinea	http://conabio.inaturalist.org/observations/6543238	19.3131	-99.6985	2017	Jun	7	Mexico	Mexico	iNaturalist
6501455	adult	succinea	http://conabio.inaturalist.org/observations/6501455	19.55	-96.9087	2017	Jun	4	Mexico	Veracruz	iNaturalist
6472322	adult	succinea	https://www.inaturalist.org/observations/6472322	-34.4263	-58.6955	2017	Jun	2	Argentina	Buenos Aires	iNaturalist
6470231	adult	succinea	https://www.inaturalist.org/observations/6470231	-22.9056	-47.0198	2016	Sep	26	Brazil	São Paulo	iNaturalist
6435338	adult	succinea	https://www.inaturalist.org/observations/6435338	20.6641	-103.407	2015	Sep	15	Mexico	Jalisco	iNaturalist
6410847	adult	succinea	https://www.inaturalist.org/observations/6410847	19.6857	-101.194	2017	May	28	Mexico	Michoacán	iNaturalist
6345552	adult	succinea	https://www.inaturalist.org/observations/6345552	-34.1604	-58.7464	2015	Nov	28	Argentina	Buenos Aires	iNaturalist
6334302	adult	succinea	https://www.inaturalist.org/observations/6334302	4.66815	-74.1001	2016	May	21	Colombia	Cundinamarca	iNaturalist
6269347	adult	succinea	https://www.inaturalist.org/observations/6269347	-12.1361	-77.0262	2016	Dec	24	Peru	Lima	iNaturalist
6249348	adult	succinea	https://www.inaturalist.org/observations/6249348	4.59738	-74.0643	2016	Sep	2	Colombia	Cundinamarca	iNaturalist
6225631	adult	succinea	https://www.inaturalist.org/observations/6225631	19.3129	-99.7021	2017	May	14	Mexico	Mexico	iNaturalist
6225629	adult	succinea	https://www.inaturalist.org/observations/6225629	19.3129	-99.7021	2017	May	14	Mexico	Mexico	iNaturalist
6225628	adult	succinea	https://www.inaturalist.org/observations/6225628	19.3129	-99.7021	2017	May	14	Mexico	Mexico	iNaturalist
6225444	adult	succinea	https://www.inaturalist.org/observations/6225444	19.3129	-99.6982	2017	May	14	Mexico	Mexico	iNaturalist
6225443	adult	succinea	https://www.inaturalist.org/observations/6225443	19.3129	-99.6982	2017	May	14	Mexico	Mexico	iNaturalist
6154045	adult	succinea	http://conabio.inaturalist.org/observations/6154045	19.564	-96.9337	2017	Apr	30	Mexico	Veracruz	iNaturalist
6115013	adult	succinea	http://conabio.inaturalist.org/observations/6115013	19.165	-96.9735	2014	Oct	17	Mexico	Veracruz	iNaturalist
6104994	larval stage	NA	https://www.inaturalist.org/observations/6104994	19.3393	-99.1684	2017	May	3	Mexico	Distrito Federal	iNaturalist
6100271	adult	succinea	https://www.inaturalist.org/observations/6100271	20.6247	-100.039	2017	Apr	30	Mexico	Querétaro	iNaturalist
6042416	adult	succinea	https://www.inaturalist.org/observations/6042416	4.60107	-74.0591	2017	Apr	30	Colombia	Cundinamarca	iNaturalist
6013664	adult	succinea	https://www.inaturalist.org/observations/6013664	-25.4821	-54.6085	2017	Mar	25	Paraguay	Alto Paraná	iNaturalist
6010433	adult	succinea	http://conabio.inaturalist.org/observations/6010433	14.9056	-92.2634	2015	Jul	14	Mexico	Chiapas	iNaturalist
5987252	adult	succinea	https://www.inaturalist.org/observations/5987252	4.67057	-74.0488	2017	Apr	27	Colombia	Cundinamarca	iNaturalist
5983074	adult	succinea	https://www.inaturalist.org/observations/5983074	4.6007	-74.0649	2016	Oct	24	Colombia	Cundinamarca	iNaturalist
5933013	adult	succinea	http://conabio.inaturalist.org/observations/5933013	19.5286	-96.9061	2017	Apr	16	Mexico	Veracruz	iNaturalist
5926934	larval stage	NA	http://conabio.inaturalist.org/observations/5926934	25.6447	-100.295	2017	Mar	13	Mexico	Nuevo León	iNaturalist
5924435	adult	succinea	http://conabio.inaturalist.org/observations/5924435	19.4702	-99.1963	2017	Apr	23	Mexico	Distrito Federal	iNaturalist
5912705	adult	succinea	http://conabio.inaturalist.org/observations/5912705	19.4697	-96.9473	2017	Mar	23	Mexico	Veracruz	iNaturalist
5912704	adult	succinea	http://conabio.inaturalist.org/observations/5912704	19.4697	-96.9473	2017	Mar	23	Mexico	Veracruz	iNaturalist
5868462	adult	succinea	https://www.inaturalist.org/observations/5868462	25.4076	-100.131	2017	Apr	6	Mexico	Nuevo León	iNaturalist
5828907	adult	succinea	http://conabio.inaturalist.org/observations/5828907	25.711	-100.357	2017	Apr	18	Mexico	Nuevo León	iNaturalist
5740858	larval stage	NA	https://www.inaturalist.org/observations/5740858	-12.1321	-77.0263	2016	Dec	17	Peru	Lima	iNaturalist
5729704	adult	succinea	https://www.inaturalist.org/observations/5729704	-35.539	-58.1433	2016	Nov	12	Argentina	Buenos Aires	iNaturalist
5636731	adult	succinea	https://www.inaturalist.org/observations/5636731	25.6396	-100.206	2017	Apr	4	Mexico	Nuevo León	iNaturalist
5592091	adult	succinea	https://www.inaturalist.org/observations/5592091	-34.1604	-58.7464	2015	Nov	28	Argentina	Buenos Aires	iNaturalist
5592055	adult	succinea	https://www.inaturalist.org/observations/5592055	-31.8645	-58.2591	2015	Oct	11	Argentina	Entre Ríos	iNaturalist
5578537	adult	succinea	http://colombia.inaturalist.org/observations/5578537	4.65421	-74.0722	2017	Apr	5	Colombia	Cundinamarca	iNaturalist
5557274	adult	succinea	http://conabio.inaturalist.org/observations/5557274	25.724	-100.316	2016	May	16	Mexico	Nuevo León	iNaturalist
5485425	adult	succinea	https://www.inaturalist.org/observations/5485425	19.6821	-101.168	2017	Mar	25	Mexico	Michoacán	iNaturalist
5435734	adult	succinea	https://www.inaturalist.org/observations/5435734	4.71077	-74.0306	2017	Mar	23	Colombia	Cundinamarca	iNaturalist
5435631	adult	succinea	https://www.inaturalist.org/observations/5435631	4.71077	-74.0306	2017	Mar	23	Colombia	Cundinamarca	iNaturalist
5435523	adult	succinea	https://www.inaturalist.org/observations/5435523	4.71064	-74.0308	2017	Mar	23	Colombia	Cundinamarca	iNaturalist
5420610	larval stage	NA	http://conabio.inaturalist.org/observations/5420610	19.2436	-97.7699	2017	Mar	21	Mexico	Puebla	iNaturalist
5406990	larval stage	NA	http://conabio.inaturalist.org/observations/5406990	19.5195	-99.086	2017	Mar	18	Mexico	Mexico	iNaturalist
5406989	larval stage	NA	http://conabio.inaturalist.org/observations/5406989	19.5195	-99.086	2017	Mar	18	Mexico	Mexico	iNaturalist
5372871	adult	succinea	http://conabio.inaturalist.org/observations/5372871	19.4701	-96.9475	2017	Mar	15	Mexico	Veracruz	iNaturalist
5280628	adult	succinea	http://conabio.inaturalist.org/observations/5280628	16.7051	-92.6152	2017	Mar	10	Mexico	Chiapas	iNaturalist
5275842	adult	succinea	https://www.inaturalist.org/observations/5275842	4.60088	-74.0658	2017	Mar	10	Colombia	Cundinamarca	iNaturalist
5221959	adult	succinea	https://www.inaturalist.org/observations/5221959	19.6499	-101.157	2017	Mar	4	Mexico	Michoacán	iNaturalist
5186168	adult	succinea	https://www.inaturalist.org/observations/5186168	4.71099	-74.0721	2017	Feb	26	Colombia	Cundinamarca	iNaturalist
5185950	adult	succinea	http://conabio.inaturalist.org/observations/5185950	20.041	-97.5096	2011	Sep	6	Mexico	Puebla	iNaturalist
5185941	adult	succinea	http://conabio.inaturalist.org/observations/5185941	20.0189	-97.5249	2010	May	17	Mexico	Puebla	iNaturalist
5185938	larval stage	NA	http://conabio.inaturalist.org/observations/5185938	20.0189	-97.5249	2012	Jan	22	Mexico	Puebla	iNaturalist
5167232	adult	succinea	https://www.inaturalist.org/observations/5167232	4.5981	-74.0615	2017	Feb	24	Colombia	Cundinamarca	iNaturalist
5159626	adult	succinea	https://www.inaturalist.org/observations/5159626	19.3642	-99.072	2017	Feb	23	Mexico	Distrito Federal	iNaturalist
5109876	adult	succinea	http://conabio.inaturalist.org/observations/5109876	18.9072	-99.16	2017	Feb	9	Mexico	Morelos	iNaturalist
5102934	adult	succinea	http://conabio.inaturalist.org/observations/5102934	19.4939	-99.2383	2017	Feb	12	Mexico	Mexico	iNaturalist
5102774	larval stage	NA	https://www.inaturalist.org/observations/5102774	4.72608	-74.0218	2017	Feb	13	Colombia	Cundinamarca	iNaturalist
5102749	adult	succinea	https://www.inaturalist.org/observations/5102749	4.70994	-74.0319	2017	Feb	13	Colombia	Cundinamarca	iNaturalist
5102748	larval stage	NA	https://www.inaturalist.org/observations/5102748	4.70985	-74.0316	2017	Feb	13	Colombia	Cundinamarca	iNaturalist
5102738	larval stage	NA	https://www.inaturalist.org/observations/5102738	4.70985	-74.0316	2017	Feb	13	Colombia	Cundinamarca	iNaturalist
5102117	adult	succinea	http://conabio.inaturalist.org/observations/5102117	19.4702	-96.9475	2017	Feb	8	Mexico	Veracruz	iNaturalist
5046882	adult	succinea	http://conabio.inaturalist.org/observations/5046882	19.2519	-99.1183	2017	Feb	2	Mexico	Distrito Federal	iNaturalist
5029238	adult	succinea	https://www.inaturalist.org/observations/5029238	-23.5015	-47.4526	2017	Jan	1	Brazil	São Paulo	iNaturalist
5006988	larval stage	NA	https://www.inaturalist.org/observations/5006988	25.7305	-100.307	2017	Jan	25	Mexico	Nuevo León	iNaturalist
5000357	adult	succinea	https://www.inaturalist.org/observations/5000357	19.4115	-99.2566	2017	Jan	21	Mexico	Mexico	iNaturalist
4964682	adult	succinea	http://conabio.inaturalist.org/observations/4964682	18.9526	-98.8854	2017	Jan	15	Mexico	Morelos	iNaturalist
4920067	adult	succinea	https://www.inaturalist.org/observations/4920067	18.936	-99.4262	2017	Jan	9	Mexico	Mexico	iNaturalist
4900255	larval stage	NA	https://www.inaturalist.org/observations/4900255	19.3713	-99.1691	2017	Jan	5	Mexico	Distrito Federal	iNaturalist
4676326	adult	succinea	http://conabio.inaturalist.org/observations/4676326	19.3115	-98.3999	2016	Dec	1	Mexico	Tlaxcala	iNaturalist
4663171	adult	succinea	http://conabio.inaturalist.org/observations/4663171	19.4701	-96.9474	2016	Nov	29	Mexico	Veracruz	iNaturalist
4648511	adult	succinea	http://conabio.inaturalist.org/observations/4648511	20.6692	-103.372	2016	Nov	27	Mexico	Jalisco	iNaturalist
4637959	adult	succinea	http://conabio.inaturalist.org/observations/4637959	20.6714	-101.332	2016	Nov	11	Mexico	Guanajuato	iNaturalist
4619993	adult	succinea	http://conabio.inaturalist.org/observations/4619993	19.3279	-98.3764	2016	Nov	3	Mexico	Tlaxcala	iNaturalist
4579202	adult	succinea	http://conabio.inaturalist.org/observations/4579202	20.7075	-99.8123	2016	Nov	15	Mexico	Querétaro	iNaturalist
4579201	adult	succinea	http://conabio.inaturalist.org/observations/4579201	20.7076	-99.8123	2016	Nov	15	Mexico	Querétaro	iNaturalist
4579200	adult	succinea	http://conabio.inaturalist.org/observations/4579200	20.7075	-99.8123	2016	Nov	15	Mexico	Querétaro	iNaturalist
4573008	adult	succinea	http://conabio.inaturalist.org/observations/4573008	19.1994	-96.1375	2016	Nov	14	Mexico	Veracruz	iNaturalist
4532396	adult	succinea	http://conabio.inaturalist.org/observations/4532396	18.806	-97.1844	2016	Nov	8	Mexico	Veracruz	iNaturalist
4510158	adult	succinea	http://conabio.inaturalist.org/observations/4510158	18.902	-99.1774	2016	Sep	14	Mexico	Morelos	iNaturalist
4475849	adult	succinea	http://conabio.inaturalist.org/observations/4475849	27.9544	-101.352	2016	Oct	6	Mexico	Coahuila	iNaturalist
4475503	adult	succinea	http://conabio.inaturalist.org/observations/4475503	21.3506	-101.938	2016	Oct	23	Mexico	Jalisco	iNaturalist
4469562	adult	succinea	http://conabio.inaturalist.org/observations/4469562	19.3212	-99.1943	2016	Oct	31	Mexico	Distrito Federal	iNaturalist
4469503	adult	succinea	http://conabio.inaturalist.org/observations/4469503	19.3212	-99.1943	2016	Oct	31	Mexico	Distrito Federal	iNaturalist
4465144	adult	succinea	http://conabio.inaturalist.org/observations/4465144	19.4938	-99.2388	2016	Oct	30	Mexico	Mexico	iNaturalist
4457650	adult	succinea	http://conabio.inaturalist.org/observations/4457650	19.5497	-96.9079	2016	Aug	19	Mexico	Veracruz	iNaturalist
4426309	larval stage	NA	http://conabio.inaturalist.org/observations/4426309	19.4923	-99.2395	2016	Oct	23	Mexico	Mexico	iNaturalist
4426306	adult	succinea	http://conabio.inaturalist.org/observations/4426306	19.4923	-99.2395	2016	Oct	23	Mexico	Mexico	iNaturalist
4426295	adult	succinea	http://conabio.inaturalist.org/observations/4426295	19.4922	-99.2406	2016	Oct	23	Mexico	Mexico	iNaturalist
4393544	adult	succinea	http://conabio.inaturalist.org/observations/4393544	19.3275	-98.3657	2016	Oct	11	Mexico	Tlaxcala	iNaturalist
4371281	adult	succinea	http://conabio.inaturalist.org/observations/4371281	16.7206	-92.6587	2016	Jul	15	Mexico	Chiapas	iNaturalist
4304889	adult	succinea	http://www.inaturalist.org/observations/4304889	-22.89	-47.0767	2016	Oct	9	Brazil	São Paulo	iNaturalist
4302230	adult	succinea	http://www.inaturalist.org/observations/4302230	25.191	-99.7642	2016	Oct	8	Mexico	Nuevo León	iNaturalist
4302176	adult	succinea	http://www.inaturalist.org/observations/4302176	25.191	-99.7642	2016	Oct	8	Mexico	Nuevo León	iNaturalist
4271519	adult	succinea	http://conabio.inaturalist.org/observations/4271519	23.665	-100.643	2016	Apr	19	Mexico	San Luis Potosí	iNaturalist
4252744	adult	succinea	http://conabio.inaturalist.org/observations/4252744	20.047	-100.643	2014	Aug	9	Mexico	Guanajuato	iNaturalist
4242449	adult	succinea	http://conabio.inaturalist.org/observations/4242449	20.7054	-99.8132	2016	Sep	30	Mexico	Querétaro	iNaturalist
4242448	adult	succinea	http://conabio.inaturalist.org/observations/4242448	20.7054	-99.8132	2016	Sep	30	Mexico	Querétaro	iNaturalist
4225431	adult	succinea	http://conabio.inaturalist.org/observations/4225431	19.338	-99.1324	2016	Sep	28	Mexico	Distrito Federal	iNaturalist
4196530	adult	succinea	http://conabio.inaturalist.org/observations/4196530	22.1882	-101.009	2016	Sep	6	Mexico	San Luis Potosí	iNaturalist
4140513	adult	succinea	http://www.inaturalist.org/observations/4140513	4.63572	-74.0534	2016	Apr	30	Colombia	Cundinamarca	iNaturalist
4134495	adult	succinea	http://conabio.inaturalist.org/observations/4134495	27.8387	-101.124	2011	Jan	17	Mexico	Coahuila	iNaturalist	hibernation (massive)
4132552	adult	succinea	http://conabio.inaturalist.org/observations/4132552	19.2942	-99.1956	2016	Sep	17	Mexico	Distrito Federal	iNaturalist
4118203	adult	succinea	http://www.inaturalist.org/observations/4118203	19.3951	-98.987	2016	Sep	12	Mexico	Mexico	iNaturalist
4112812	adult	succinea	http://conabio.inaturalist.org/observations/4112812	20.6991	-99.8113	2016	Sep	14	Mexico	Querétaro	iNaturalist
4109260	adult	succinea	http://www.inaturalist.org/observations/4109260	-33.0494	-71.6154	2016	Sep	14	Chile	Valparaíso	iNaturalist
4096200	adult	succinea	http://conabio.inaturalist.org/observations/4096200	19.6769	-101.224	2016	Sep	12	Mexico	Michoacán	iNaturalist
4053180	adult	succinea	http://conabio.inaturalist.org/observations/4053180	20.6988	-99.8113	2016	Sep	6	Mexico	Querétaro	iNaturalist
4035655	adult	succinea	http://www.inaturalist.org/observations/4035655	25.6805	-100.315	2016	Sep	2	Mexico	Nuevo León	iNaturalist
3956658	adult	succinea	http://www.inaturalist.org/observations/3956658	18.9549	-99.2239	2016	Jul	3	Mexico	Morelos	iNaturalist
3948669	larval stage	NA	http://www.inaturalist.org/observations/3948669	25.6573	-100.402	2015	Mar	28	Mexico	Nuevo León	iNaturalist
3925722	adult	succinea	http://conabio.inaturalist.org/observations/3925722	17.0124	-96.7081	2014	Jun	25	Mexico	Oaxaca	iNaturalist
3912170	larval stage	NA	http://conabio.inaturalist.org/observations/3912170	19.4999	-99.2108	2016	Aug	13	Mexico	Distrito Federal	iNaturalist
3896671	adult	succinea	http://conabio.inaturalist.org/observations/3896671	19.5557	-99.0794	2016	Jul	3	Mexico	Mexico	iNaturalist
3876758	adult	succinea	http://conabio.inaturalist.org/observations/3876758	19.6723	-99.0371	2016	Aug	13	Mexico	Mexico	iNaturalist
3871382	adult	succinea	http://www.inaturalist.org/observations/3871382	19.2915	-99.7041	2016	Aug	12	Mexico	Mexico	iNaturalist
3868275	adult	succinea	http://www.inaturalist.org/observations/3868275	19.3128	-99.6982	2016	Aug	11	Mexico	Morelos	iNaturalist
3846716	adult	succinea	http://conabio.inaturalist.org/observations/3846716	19.2861	-99.126	2016	Aug	9	Mexico	Distrito Federal	iNaturalist
3839669	adult	succinea	http://conabio.inaturalist.org/observations/3839669	19.6484	-101.229	2012	Aug	20	Mexico	Michoacán	iNaturalist
3805616	adult	succinea	http://www.inaturalist.org/observations/3805616	19.3128	-99.6982	2016	Aug	4	Mexico	Morelos	iNaturalist
3787641	adult	succinea	http://conabio.inaturalist.org/observations/3787641	19.3158	-99.697	2016	Jul	30	Mexico	Morelos	iNaturalist
3783978	adult	succinea	http://conabio.inaturalist.org/observations/3783978	19.4566	-99.172	2016	Jul	31	Mexico	Distrito Federal	iNaturalist
3781368	larval stage	NA	http://conabio.inaturalist.org/observations/3781368	19.6584	-101.224	2012	Sep	30	Mexico	Michoacán	iNaturalist
3440674	adult	succinea	http://conabio.inaturalist.org/observations/3440674	20.7115	-99.8125	2016	Jun	11	Mexico	Querétaro	iNaturalist
3437723	pupa	NA	http://conabio.inaturalist.org/observations/3437723	19.5962	-99.1119	2016	Jun	11	Mexico	Mexico	iNaturalist
3096159	adult	succinea	http://conabio.inaturalist.org/observations/3096159	18.8069	-97.1718	2013	Dec	13	Mexico	Veracruz	iNaturalist
2839917	adult	succinea	http://www.inaturalist.org/observations/2839917	19.6471	-99.2036	2016	Jan	19	Mexico	Mexico	iNaturalist
2792709	adult	succinea	http://www.inaturalist.org/observations/2792709	-22.7775	-47.0893	2016	Mar	16	Brazil	São Paulo	iNaturalist
2674669	larval stage	NA	http://conabio.inaturalist.org/observations/2674669	19.3738	-99.2599	2015	Oct	29	Mexico	Mexico	iNaturalist
2564949	adult	succinea	http://conabio.inaturalist.org/observations/2564949	25.5499	-100.27	2016	Jan	7	Mexico	Nuevo León	iNaturalist
2477192	adult	succinea	http://conabio.inaturalist.org/observations/2477192	19.3408	-98.0888	2015	Nov	21	Mexico	Tlaxcala	iNaturalist
2473595	adult	succinea	http://conabio.inaturalist.org/observations/2473595	19.6178	-99.2538	2015	Dec	10	Mexico	Mexico	iNaturalist
2453252	adult	succinea	http://www.inaturalist.org/observations/2453252	-22.8278	-47.0634	2015	Dec	5	Brazil	São Paulo	iNaturalist
2445191	adult	succinea	http://conabio.inaturalist.org/observations/2445191	19.3485	-99.1735	2015	Nov	16	Mexico	Distrito Federal	iNaturalist
2398963	adult	succinea	http://conabio.inaturalist.org/observations/2398963	19.3217	-99.1223	2015	Nov	16	Mexico	Distrito Federal	iNaturalist
2339264	adult	succinea	http://conabio.inaturalist.org/observations/2339264	19.494	-99.2382	2015	Sep	27	Mexico	Mexico	iNaturalist
2334606	adult	succinea	http://conabio.inaturalist.org/observations/2334606	19.6018	-99.0507	2015	Oct	30	Mexico	Mexico	iNaturalist
2332832	adult	succinea	http://conabio.inaturalist.org/observations/2332832	24.8296	-99.5834	2014	Nov	11	Mexico	Nuevo León	iNaturalist
2307995	adult	succinea	http://conabio.inaturalist.org/observations/2307995	20.3693	-100.107	2014	Mar	31	Mexico	Querétaro	iNaturalist
2121115	adult	succinea	http://www.inaturalist.org/observations/2121115	4.69705	-74.032	2015	Oct	12	Colombia	Cundinamarca	iNaturalist
1949997	adult	succinea	http://conabio.inaturalist.org/observations/1949997	20.397	-100.083	2015	Sep	15	Mexico	Querétaro	iNaturalist
1938552	adult	succinea	http://www.inaturalist.org/observations/1938552	18.9447	-99.2571	2014	Jul	2	Mexico	Morelos	iNaturalist
1938551	adult	succinea	http://www.inaturalist.org/observations/1938551	18.9447	-99.2571	2014	Jul	6	Mexico	Morelos	iNaturalist
1938547	adult	succinea	http://www.inaturalist.org/observations/1938547	18.9447	-99.2571	2014	Aug	4	Mexico	Morelos	iNaturalist
1891015	adult	succinea	http://conabio.inaturalist.org/observations/1891015	19.3203	-99.1243	2015	Aug	23	Mexico	Distrito Federal	iNaturalist
1828936	larval stage	NA	http://conabio.inaturalist.org/observations/1828936	19.0102	-99.0955	2015	Jul	29	Mexico	Morelos	iNaturalist
1828315	larval stage	NA	http://conabio.inaturalist.org/observations/1828315	19.01	-99.0955	2015	Jul	29	Mexico	Morelos	iNaturalist
1828227	pupa	NA	http://conabio.inaturalist.org/observations/1828227	19.0101	-99.096	2015	Jul	29	Mexico	Morelos	iNaturalist
1806705	adult	succinea	http://conabio.inaturalist.org/observations/1806705	20.8144	-102.766	2015	Aug	3	Mexico	Jalisco	iNaturalist
1738693	adult	succinea	http://conabio.inaturalist.org/observations/1738693	19.306	-99.0897	2015	Jul	3	Mexico	Distrito Federal	iNaturalist
1717949	adult	succinea	http://conabio.inaturalist.org/observations/1717949	19.8039	-99.0931	2015	Jul	1	Mexico	Mexico	iNaturalist
1635744	adult	succinea	http://conabio.inaturalist.org/observations/1635744	19.3016	-99.1816	2015	Jun	13	Mexico	Distrito Federal	iNaturalist
1529051	adult	succinea	http://conabio.inaturalist.org/observations/1529051	21.1431	-100.319	2015	May	3	Mexico	Guanajuato	iNaturalist
1502911	larval stage	NA	http://www.inaturalist.org/observations/1502911	-22.505	-43.1786	2012	Sep	2	Brazil	Rio de Janeiro	iNaturalist
1499355	adult	succinea	http://conabio.inaturalist.org/observations/1499355	24.8296	-99.5832	2015	May	15	Mexico	Nuevo León	iNaturalist
1477412	adult	succinea	http://conabio.inaturalist.org/observations/1477412	19.466	-99.1	2015	May	10	Mexico	Distrito Federal	iNaturalist
1440059	adult	succinea	http://conabio.inaturalist.org/observations/1440059	25.6611	-100.426	2015	Apr	11	Mexico	Nuevo León	iNaturalist
1440038	adult	succinea	http://conabio.inaturalist.org/observations/1440038	25.6612	-100.426	2015	Apr	11	Mexico	Nuevo León	iNaturalist
1440037	adult	succinea	http://conabio.inaturalist.org/observations/1440037	25.6612	-100.426	2015	Apr	11	Mexico	Nuevo León	iNaturalist
1399135	adult	succinea	http://www.inaturalist.org/observations/1399135	4.38185	-74.3516	2015	Apr	12	Colombia	Cundinamarca	iNaturalist
1349410	adult	succinea	http://conabio.inaturalist.org/observations/1349410	24.8556	-99.5669	2015	Mar	29	Mexico	Nuevo León	iNaturalist
1342332	adult	succinea	http://www.inaturalist.org/observations/1342332	10.0134	-84.0536	2014	Jun	28	Costa Rica	Heredia	iNaturalist
1339806	adult	succinea	http://conabio.inaturalist.org/observations/1339806	25.6898	-100.174	2015	Mar	25	Mexico	Nuevo León	iNaturalist
1150579	adult	succinea	http://www.inaturalist.org/observations/1150579	20.5397	-99.8885	2014	Dec	29	Mexico	Querétaro	iNaturalist
1106632	adult	succinea	http://conabio.inaturalist.org/observations/1106632	19.7821	-99.0205	2014	Dec	1	Mexico	Mexico	iNaturalist
1100925	adult	succinea	http://conabio.inaturalist.org/observations/1100925	19.2849	-99.1307	2014	Nov	26	Mexico	Distrito Federal	iNaturalist
1069352	adult	succinea	http://www.inaturalist.org/observations/1069352	-34.413	-58.9163	2011	Nov	9	Argentina	Buenos Aires	iNaturalist
1053989	adult	succinea	http://conabio.inaturalist.org/observations/1053989	19.5247	-99.1885	2014	Oct	6	Mexico	Mexico	iNaturalist
1047385	adult	succinea	http://conabio.inaturalist.org/observations/1047385	20.27	-98.9329	2014	Oct	5	Mexico	Hidalgo	iNaturalist
1039738	adult	succinea	http://conabio.inaturalist.org/observations/1039738	21.4531	-101.689	2014	Oct	7	Mexico	Jalisco	iNaturalist
1039133	adult	succinea	http://www.inaturalist.org/observations/1039133	19.2851	-99.137	2014	Oct	9	Mexico	Distrito Federal	iNaturalist
1037765	adult	succinea	http://conabio.inaturalist.org/observations/1037765	19.7144	-99.2006	2014	Oct	25	Mexico	Mexico	iNaturalist
1031230	adult	succinea	http://www.inaturalist.org/observations/1031230	19.2831	-99.1362	2014	Oct	18	Mexico	Distrito Federal	iNaturalist
1028082	adult	succinea	http://conabio.inaturalist.org/observations/1028082	19.2837	-99.1364	2014	Oct	1	Mexico	Distrito Federal	iNaturalist
1024498	pupa	NA	http://www.inaturalist.org/observations/1024498	19.3859	-99.1345	2014	Oct	18	Mexico	Distrito Federal	iNaturalist
911449	adult	succinea	http://www.inaturalist.org/observations/911449	19.2851	-99.1357	2014	Sep	23	Mexico	Distrito Federal	iNaturalist
899826	adult	succinea	http://conabio.inaturalist.org/observations/899826	19.2837	-99.1364	2014	Sep	23	Mexico	Distrito Federal	iNaturalist
899347	adult	succinea	http://conabio.inaturalist.org/observations/899347	19.2837	-99.1364	2014	Sep	23	Mexico	Distrito Federal	iNaturalist
745475	larval stage	NA	http://www.inaturalist.org/observations/745475	19.3117	-99.1316	2014	Jun	19	Mexico	Distrito Federal	iNaturalist
739976	adult	succinea	http://conabio.inaturalist.org/observations/739976	18.9191	-99.2174	2014	Jun	12	Mexico	Morelos	iNaturalist
738792	adult	succinea	http://conabio.inaturalist.org/observations/738792	19.3796	-99.0452	2014	May	24	Mexico	Distrito Federal	iNaturalist
721293	adult	succinea	http://conabio.inaturalist.org/observations/721293	24.8289	-99.5827	2014	May	18	Mexico	Nuevo León	iNaturalist
668355	adult	succinea	http://conabio.inaturalist.org/observations/668355	24.8295	-99.5833	2014	May	7	Mexico	Nuevo León	iNaturalist
659632	adult	succinea	http://conabio.inaturalist.org/observations/659632	19.2876	-99.1415	2014	Apr	30	Mexico	Distrito Federal	iNaturalist
577665	adult	succinea	http://www.inaturalist.org/observations/577665	19.6483	-101.229	2014	Mar	3	Mexico	Michoacán	iNaturalist
576625	adult	succinea	http://www.inaturalist.org/observations/576625	19.3079	-99.1343	2014	Mar	20	Mexico	Distrito Federal	iNaturalist
574526	larval stage	NA	http://www.inaturalist.org/observations/574526	19.3081	-99.1344	2014	Mar	18	Mexico	Distrito Federal	iNaturalist
558713	adult	succinea	http://conabio.inaturalist.org/observations/558713	24.8287	-99.5829	2014	Mar	8	Mexico	Nuevo León	iNaturalist
545128	adult	succinea	http://conabio.inaturalist.org/observations/545128	24.8287	-99.5826	2014	Feb	25	Mexico	Nuevo León	iNaturalist
523479	adult	succinea	http://www.inaturalist.org/observations/523479	20.9	-100.778	2014	Feb	2	Mexico	Guanajuato	iNaturalist	hibernation (massive)
508119	adult	succinea	http://www.inaturalist.org/observations/508119	19.3212	-99.1943	2014	Jan	22	Mexico	Distrito Federal	iNaturalist
507659	adult	succinea	http://www.inaturalist.org/observations/507659	19.3214	-99.1943	2014	Jan	22	Mexico	Distrito Federal	iNaturalist
506329	larval stage	NA	http://conabio.inaturalist.org/observations/506329	20.7083	-103.395	2013	Dec	9	Mexico	Jalisco	iNaturalist
499486	adult	succinea	http://conabio.inaturalist.org/observations/499486	24.8295	-99.5829	2014	Jan	10	Mexico	Nuevo León	iNaturalist
473890	adult	succinea	http://conabio.inaturalist.org/observations/473890	25.7567	-100.292	2013	Dec	2	Mexico	Nuevo León	iNaturalist
454960	adult	succinea	http://conabio.inaturalist.org/observations/454960	19.2611	-99.0288	2013	Aug	13	Mexico	Distrito Federal	iNaturalist
405858	adult	succinea	http://conabio.inaturalist.org/observations/405858	19.4696	-99.1917	2013	Sep	22	Mexico	Distrito Federal	iNaturalist
400158	adult	succinea	http://www.inaturalist.org/observations/400158	19.3926	-99.1713	2013	Sep	16	Mexico	Distrito Federal	iNaturalist
388785	adult	succinea	http://conabio.inaturalist.org/observations/388785	19.2613	-99.0285	2013	Aug	13	Mexico	Distrito Federal	iNaturalist
182559	adult	succinea	http://conabio.inaturalist.org/observations/182559	19.3005	-99.0962	2010	Sep	19	Mexico	Distrito Federal	iNaturalist
8018831	adult	succinea	https://www.inaturalist.org/observations/8018831	9.88749	-84.0596	2017	Sep	20	Costa Rica	San Jose	iNaturalist
7331898	adult	succinea	https://www.inaturalist.org/observations/7331898	9.89832	-84.1295	2017	Aug	3	Costa Rica	San Jose	iNaturalist
8826074	adult	succinea	https://www.inaturalist.org/observations/8826074	8.56212	-71.2165	2017	Nov	15	Venezuela	Mérida	iNaturalist
8484242	adult	succinea	https://www.inaturalist.org/observations/8484242	-31.1771	-64.3082	2017	Oct	18	Argentina	Córdoba	iNaturalist
NA	extracted from paper and poster on Facebook	NA	NA	9.3418	-79.8949	2014	NA	NA	Panama	Colón	research paper	Lanuza-Garay 2014 [43]
9066044	adult	succinea	https://www.inaturalist.org/observations/9066044	19.3103	-99.7133	2017	Dec	4	Mexico	Mexico	iNaturalist
9059067	adult	succinea	https://www.inaturalist.org/observations/9059067	14.6377	-90.5418	2017	Dec	5	Guatemala	Guatemala	iNaturalist
9035486	adult	succinea	https://www.inaturalist.org/observations/9035486	19.666	-101.208	2017	Dec	3	Mexico	Michoacán	iNaturalist
9030483	adult	succinea	https://www.inaturalist.org/observations/9030483	19.6569	-101.226	2017	Dec	2	Mexico	Michoacán	iNaturalist
8993608	adult	succinea	https://www.inaturalist.org/observations/8993608	19.3978	-97.9979	2017	Nov	29	Mexico	Tlaxcala	iNaturalist
8992337	adult	succinea	https://www.inaturalist.org/observations/8992337	19.3179	-98.3863	2017	Nov	17	Mexico	Tlaxcala	iNaturalist
8950068	adult	succinea	https://www.inaturalist.org/observations/8950068	19.2448	-99.1198	2017	Aug	14	Mexico	Distrito Federal	iNaturalist
8944331	adult	succinea	https://www.inaturalist.org/observations/8944331	-31.8276	-64.7639	2017	Nov	4	Argentina	Córdoba	iNaturalist
8918922	adult	succinea	https://www.inaturalist.org/observations/8918922	-31.3502	-64.3987	2017	Oct	22	Argentina	Córdoba	iNaturalist
8903372	adult	succinea	https://www.inaturalist.org/observations/8903372	9.90256	-84.1315	2017	Oct	1	Costa Rica	San Jose	iNaturalist
14061385	adult	succinea	https://www.inaturalist.org/observations/14061385	19.2967	-98.8903	2018	Jul	4	Mexico	Mexico	iNaturalist
14030138	adult	succinea	https://www.inaturalist.org/observations/14030138	25.8003	-100.308	2018	Jun	30	Mexico	Nuevo León	iNaturalist
14007525	adult	succinea	https://www.inaturalist.org/observations/14007525	-15.7294	-47.8589	2018	Jul	3	Brazil	Distrito Federal do Brasil	iNaturalist
13973727	adult	succinea	https://www.inaturalist.org/observations/13973727	-25.9003	-54.5546	2018	Jun	21	Argentina	Misiones	iNaturalist
13973726	adult	succinea	https://www.inaturalist.org/observations/13973726	-25.9003	-54.5546	2018	Jun	21	Argentina	Misiones	iNaturalist
13967171	adult	succinea	https://www.inaturalist.org/observations/13967171	-33.428	-70.6272	2018	Jun	29	Chile	Metropolitana de Santiago	iNaturalist
13954794	adult	succinea	https://www.inaturalist.org/observations/13954794	25.6324	-100.276	2018	Jul	1	Mexico	Nuevo León	iNaturalist
13946837	adult	succinea	https://www.inaturalist.org/observations/13946837	21.4551	-99.0781	2016	Oct	19	Mexico	San Luis Potosí	iNaturalist
13893227	adult	succinea	https://www.inaturalist.org/observations/13893227	20.6372	-103.417	2018	Jun	22	Mexico	Jalisco	iNaturalist
13888979	adult	succinea	https://www.inaturalist.org/observations/13888979	-31.5983	-64.5496	2018	Jun	29	Argentina	Córdoba	iNaturalist
13867103	adult	succinea	https://www.inaturalist.org/observations/13867103	-23.6052	-46.6963	2018	Jun	28	Brazil	São Paulo	iNaturalist
13867064	adult	succinea	https://www.inaturalist.org/observations/13867064	-23.6054	-46.6964	2018	Jun	28	Brazil	São Paulo	iNaturalist
13865198	larval stage	NA	https://www.inaturalist.org/observations/13865198	19.0398	-98.3381	2017	Aug	26	Mexico	Puebla	iNaturalist
13865192	larval stage	NA	https://www.inaturalist.org/observations/13865192	19.0398	-98.3381	2017	Aug	26	Mexico	Puebla	iNaturalist
13865190	adult	succinea	https://www.inaturalist.org/observations/13865190	19.0398	-98.3381	2017	Aug	26	Mexico	Puebla	iNaturalist
13865186	adult	succinea	https://www.inaturalist.org/observations/13865186	19.0398	-98.3381	2017	Aug	26	Mexico	Puebla	iNaturalist
13848824	adult	succinea	https://www.inaturalist.org/observations/13848824	19.0298	-98.3198	2017	Aug	26	Mexico	Puebla	iNaturalist
13848052	adult	succinea	https://www.inaturalist.org/observations/13848052	19.3865	-99.1959	2017	Jul	29	Mexico	Distrito Federal	iNaturalist
13847233	adult	succinea	https://www.inaturalist.org/observations/13847233	19.0486	-98.3002	2018	Jun	24	Mexico	Puebla	iNaturalist
13755603	adult	succinea	https://www.inaturalist.org/observations/13755603	19.5066	-99.1246	2018	Jun	24	Mexico	Distrito Federal	iNaturalist
13751636	adult	succinea	https://www.inaturalist.org/observations/13751636	-25.4354	-49.2185	2018	Jun	12	Brazil	Paraná	iNaturalist
13747008	adult	succinea	https://www.inaturalist.org/observations/13747008	-25.4354	-49.2185	2018	Jun	13	Brazil	Paraná	iNaturalist
13743487	adult	succinea	https://www.inaturalist.org/observations/13743487	-30.6678	-51.3878	2018	Jun	24	Brazil	Rio Grande do Sul	iNaturalist
13656908	adult	succinea	https://www.inaturalist.org/observations/13656908	20.0943	-98.7107	2018	Apr	17	Mexico	Hidalgo	iNaturalist
13611977	adult	succinea	https://www.inaturalist.org/observations/13611977	-32.8568	-68.8554	2018	Jun	20	Argentina	Mendoza	iNaturalist
13542535	adult	succinea	https://www.inaturalist.org/observations/13542535	22.1361	-100.998	2015	Oct	9	Mexico	San Luis Potosí	iNaturalist
13515294	adult	succinea	https://www.inaturalist.org/observations/13515294	19.3418	-99.0246	2018	Jun	17	Mexico	Distrito Federal	iNaturalist
13514240	adult	succinea	https://www.inaturalist.org/observations/13514240	-25.4354	-49.2185	2018	Jun	11	Brazil	Paraná	iNaturalist
13436145	adult	succinea	https://www.inaturalist.org/observations/13436145	-34.8694	-58.0779	2017	Feb	18	Argentina	Buenos Aires	iNaturalist
13421932	pupa	NA	https://www.inaturalist.org/observations/13421932	-38.8314	-68.0567	2014	Mar	12	Argentina	Río Negro	iNaturalist
13421902	adult	succinea	https://www.inaturalist.org/observations/13421902	4.73769	-74.0609	2018	May	22	Colombia	Cundinamarca	iNaturalist
13421829	adult	succinea	https://www.inaturalist.org/observations/13421829	-37.1605	-70.6237	2014	May	15	Argentina	Neuquén	iNaturalist
13369246	adult	succinea	https://www.inaturalist.org/observations/13369246	-37.7709	-58.3059	2006	Jun	12	Argentina	Buenos Aires	iNaturalist
13369245	adult	succinea	https://www.inaturalist.org/observations/13369245	-37.7709	-58.3059	2006	Jun	12	Argentina	Buenos Aires	iNaturalist
13369243	adult	succinea	https://www.inaturalist.org/observations/13369243	-37.7709	-58.3059	2006	Jun	12	Argentina	Buenos Aires	iNaturalist
13369241	adult	succinea	https://www.inaturalist.org/observations/13369241	-37.7709	-58.3059	2006	Jun	12	Argentina	Buenos Aires	iNaturalist
13369240	adult	succinea	https://www.inaturalist.org/observations/13369240	-37.7709	-58.3059	2006	Jun	12	Argentina	Buenos Aires	iNaturalist
13369239	adult	succinea	https://www.inaturalist.org/observations/13369239	-37.7709	-58.3059	2006	Jun	12	Argentina	Buenos Aires	iNaturalist
13369238	adult	succinea	https://www.inaturalist.org/observations/13369238	-37.7709	-58.3059	2006	Jun	12	Argentina	Buenos Aires	iNaturalist
13369237	adult	succinea	https://www.inaturalist.org/observations/13369237	-37.7709	-58.3059	2006	Jun	12	Argentina	Buenos Aires	iNaturalist
13369235	adult	succinea	https://www.inaturalist.org/observations/13369235	-37.7709	-58.3059	2006	Jun	12	Argentina	Buenos Aires	iNaturalist
13369234	adult	succinea	https://www.inaturalist.org/observations/13369234	-37.7709	-58.3059	2006	Jun	12	Argentina	Buenos Aires	iNaturalist
13369232	adult	succinea	https://www.inaturalist.org/observations/13369232	-37.7709	-58.3059	2006	Jun	12	Argentina	Buenos Aires	iNaturalist
13369231	adult	succinea	https://www.inaturalist.org/observations/13369231	-37.7709	-58.3059	2006	Jun	12	Argentina	Buenos Aires	iNaturalist
12611090	larval stage	NA	https://www.inaturalist.org/observations/12611090	14.1197	-87.1046	2018	May	19	Honduras	Francisco Morazán	iNaturalist
13364805	adult	succinea	https://www.inaturalist.org/observations/13364805	-32.9479	-60.6849	2014	Oct	19	Argentina	Santa Fe	iNaturalist
13364755	larval stage	NA	https://www.inaturalist.org/observations/13364755	-33.3875	-61.6792	2014	Dec	12	Argentina	Santa Fe	iNaturalist
13364385	adult	succinea	https://www.inaturalist.org/observations/13364385	-33.0313	-60.8897	2012	Dec	1	Argentina	Santa Fe	iNaturalist
13364332	adult	succinea	https://www.inaturalist.org/observations/13364332	-33.133	-60.5069	2013	Jan	3	Argentina	Santa Fe	iNaturalist
13364279	larval stage	NA	https://www.inaturalist.org/observations/13364279	-32.9479	-60.6849	2010	Nov	25	Argentina	Santa Fe	iNaturalist
13349825	adult	succinea	https://www.inaturalist.org/observations/13349825	-32.1989	-61.6892	2017	Nov	14	Argentina	Santa Fe	iNaturalist
13342175	adult	succinea	https://www.inaturalist.org/observations/13342175	-25.4355	-49.2186	2018	Jun	11	Brazil	Paraná	iNaturalist
13333707	adult	succinea	https://www.inaturalist.org/observations/13333707	-43.2493	-65.3076	2017	Jul	10	Argentina	Chubut	iNaturalist
13317430	adult	succinea	https://www.inaturalist.org/observations/13317430	-25.5142	-49.3003	2018	Jun	10	Brazil	Paraná	iNaturalist
13305306	adult	succinea	https://www.inaturalist.org/observations/13305306	25.8089	-100.218	2018	May	19	Mexico	Nuevo León	iNaturalist
13267829	adult	succinea	https://www.inaturalist.org/observations/13267829	-22.906	-47.026	2018	Jun	9	Brazil	São Paulo	iNaturalist
13209687	larval stage	NA	https://www.inaturalist.org/observations/13209687	-33.4971	-70.5596	2018	Jun	7	Chile	Metropolitana de Santiago	iNaturalist
13193249	larval stage	NA	https://www.inaturalist.org/observations/13193249	-25.4144	-49.3111	2018	Jun	6	Brazil	Paraná	iNaturalist
13189927	adult	succinea	https://www.inaturalist.org/observations/13189927	-25.4169	-49.3019	2018	Jun	6	Brazil	Paraná	iNaturalist
13078114	adult	succinea	https://www.inaturalist.org/observations/13078114	-22.9481	-46.9984	2018	Jun	3	Brazil	São Paulo	iNaturalist
13063408	adult	succinea	https://www.inaturalist.org/observations/13063408	4.66058	-74.1263	2018	Jun	2	Colombia	Cundinamarca	iNaturalist
13002807	adult	succinea	https://www.inaturalist.org/observations/13002807	25.8147	-100.239	2018	May	9	Mexico	Nuevo León	iNaturalist
13002203	adult	succinea	https://www.inaturalist.org/observations/13002203	19.5868	-96.9787	2018	May	29	Mexico	Veracruz	iNaturalist
12934341	adult	succinea	https://www.inaturalist.org/observations/12934341	19.5154	-96.9179	2016	Apr	22	Mexico	Veracruz	iNaturalist
12933836	adult	succinea	https://www.inaturalist.org/observations/12933836	-25.4354	-49.2186	2018	May	28	Brazil	Paraná	iNaturalist
12933554	adult	succinea	https://www.inaturalist.org/observations/12933554	-25.4354	-49.2185	2018	May	29	Brazil	Paraná	iNaturalist
12874869	adult	succinea	https://www.inaturalist.org/observations/12874869	25.8126	-100.309	2018	May	27	Mexico	Nuevo León	iNaturalist
12851037	adult	succinea	https://www.inaturalist.org/observations/12851037	19.4331	-99.1755	2018	May	27	Mexico	Distrito Federal	iNaturalist
12804342	adult	succinea	https://www.inaturalist.org/observations/12804342	-41.135	-71.2992	2018	May	25	Argentina	Río Negro	iNaturalist
12687955	adult	succinea	https://www.inaturalist.org/observations/12687955	-23.6133	-46.6813	2018	May	21	Brazil	São Paulo	iNaturalist
12682605	adult	succinea	https://www.inaturalist.org/observations/12682605	7.28798	-72.9655	2018	May	18	Colombia	Santander	iNaturalist
12652568	adult	succinea	https://www.inaturalist.org/observations/12652568	-33.2901	-66.3134	2018	May	20	Argentina	San Luis	iNaturalist
12651938	adult	succinea	https://www.inaturalist.org/observations/12651938	-33.29	-66.3134	2018	May	20	Argentina	San Luis	iNaturalist
12650048	pupa	NA	https://www.inaturalist.org/observations/12650048	-23.6079	-46.6852	2018	May	20	Brazil	São Paulo	iNaturalist
12626209	adult	succinea	https://www.inaturalist.org/observations/12626209	25.404	-100.997	2010	Aug	24	Mexico	Coahuila	iNaturalist
12607235	adult	succinea	https://www.inaturalist.org/observations/12607235	4.6966	-74.0498	2018	May	19	Colombia	Cundinamarca	iNaturalist
12586157	adult	succinea	https://www.inaturalist.org/observations/12586157	19.5013	-99.1506	2018	May	18	Mexico	Distrito Federal	iNaturalist
12585902	adult	succinea	https://www.inaturalist.org/observations/12585902	19.5016	-99.1505	2018	May	18	Mexico	Distrito Federal	iNaturalist
12582537	adult	succinea	https://www.inaturalist.org/observations/12582537	4.70148	-74.0693	2018	May	17	Colombia	Cundinamarca	iNaturalist
12537986	adult	succinea	https://www.inaturalist.org/observations/12537986	-40.7744	-71.6318	2018	May	9	Argentina	Neuquén	iNaturalist
12520687	adult	succinea	https://www.inaturalist.org/observations/12520687	16.737	-92.6376	2018	May	10	Mexico	Chiapas	iNaturalist
12494229	adult	succinea	https://www.inaturalist.org/observations/12494229	-23.6099	-46.6907	2018	May	15	Brazil	São Paulo	iNaturalist
12431647	adult	succinea	https://www.inaturalist.org/observations/12431647	4.66765	-74.0882	2018	May	13	Colombia	Cundinamarca	iNaturalist
12415783	adult	succinea	https://www.inaturalist.org/observations/12415783	-34.6165	-58.3449	2018	May	12	Argentina	Ciudad de Buenos Aires	iNaturalist
12407051	larval stage	NA	https://www.inaturalist.org/observations/12407051	6.25365	-75.5803	2017	Jun	3	Colombia	Antioquia	iNaturalist
12389945	adult	succinea	https://www.inaturalist.org/observations/12389945	-25.3999	-49.271	2017	Aug	24	Brazil	Paraná	iNaturalist
12370249	adult	succinea	https://www.inaturalist.org/observations/12370249	-25.4499	-49.2797	2017	Nov	11	Brazil	Paraná	iNaturalist
12370032	adult	succinea	https://www.inaturalist.org/observations/12370032	-25.449	-49.2785	2017	Dec	20	Brazil	Paraná	iNaturalist
12369987	adult	succinea	https://www.inaturalist.org/observations/12369987	-25.4485	-49.2778	2018	Jan	2	Brazil	Paraná	iNaturalist
12365471	adult	succinea	https://www.inaturalist.org/observations/12365471	17.0195	-96.7547	2018	May	11	Mexico	Oaxaca	iNaturalist
12363348	adult	succinea	https://www.inaturalist.org/observations/12363348	4.65556	-74.1095	2018	May	7	Colombia	Cundinamarca	iNaturalist
12351776	adult	succinea	https://www.inaturalist.org/observations/12351776	19.3127	-99.6983	2018	May	10	Mexico	Mexico	iNaturalist
12303161	adult	succinea	https://www.inaturalist.org/observations/12303161	20.3649	-103.824	2018	May	9	Mexico	Jalisco	iNaturalist
12302997	adult	succinea	https://www.inaturalist.org/observations/12302997	20.3677	-103.826	2018	May	9	Mexico	Jalisco	iNaturalist
12265600	adult	succinea	https://www.inaturalist.org/observations/12265600	25.7286	-100.308	2018	May	7	Mexico	Nuevo León	iNaturalist
12253222	adult	succinea	https://www.inaturalist.org/observations/12253222	25.6743	-100.241	2018	May	7	Mexico	Nuevo León	iNaturalist
12215627	adult	succinea	https://www.inaturalist.org/observations/12215627	5.70617	-73.4773	2017	Aug	21	Colombia	Boyacá	iNaturalist
12195286	adult	succinea	https://www.inaturalist.org/observations/12195286	-32.9544	-60.6317	2018	May	6	Argentina	Santa Fe	iNaturalist
12132537	adult	succinea	https://www.inaturalist.org/observations/12132537	5.61159	-72.9822	2018	Apr	13	Colombia	Boyacá	iNaturalist
12101663	adult	succinea	https://www.inaturalist.org/observations/12101663	19.4996	-99.2045	2018	Apr	4	Mexico	Distrito Federal	iNaturalist
12091897	adult	succinea	https://www.inaturalist.org/observations/12091897	25.7102	-100.356	2018	May	3	Mexico	Nuevo León	iNaturalist
12063944	adult	succinea	https://www.inaturalist.org/observations/12063944	4.60213	-74.2045	2018	Apr	29	Colombia	Cundinamarca	iNaturalist
11983595	adult	succinea	https://www.inaturalist.org/observations/11983595	4.67222	-74.0442	2018	Apr	30	Colombia	Cundinamarca	iNaturalist
11947367	adult	succinea	https://www.inaturalist.org/observations/11947367	4.67514	-74.0439	2018	Apr	30	Colombia	Cundinamarca	iNaturalist
11945051	adult	succinea	https://www.inaturalist.org/observations/11945051	4.67553	-74.0437	2018	Apr	30	Colombia	Cundinamarca	iNaturalist
11938595	adult	succinea	https://www.inaturalist.org/observations/11938595	4.6621	-74.1047	2018	Apr	30	Colombia	Cundinamarca	iNaturalist
11875378	adult	succinea	https://www.inaturalist.org/observations/11875378	19.3842	-99.0581	2018	Apr	30	Mexico	Distrito Federal	iNaturalist
11836061	adult	succinea	https://www.inaturalist.org/observations/11836061	4.6049	-74.2061	2018	Apr	29	Colombia	Cundinamarca	iNaturalist
11820615	adult	succinea	https://www.inaturalist.org/observations/11820615	4.60056	-74.21	2018	Apr	29	Colombia	Cundinamarca	iNaturalist
11820565	adult	succinea	https://www.inaturalist.org/observations/11820565	4.60056	-74.21	2018	Apr	29	Colombia	Cundinamarca	iNaturalist
11820543	adult	succinea	https://www.inaturalist.org/observations/11820543	25.6668	-100.3	2018	Apr	29	Mexico	Nuevo León	iNaturalist
11779740	adult	succinea	https://www.inaturalist.org/observations/11779740	4.60527	-74.2058	2018	Apr	29	Colombia	Cundinamarca	iNaturalist
11774083	adult	succinea	https://www.inaturalist.org/observations/11774083	25.6695	-100.293	2018	Apr	29	Mexico	Nuevo León	iNaturalist
11736099	adult	succinea	https://www.inaturalist.org/observations/11736099	4.67793	-74.1311	2018	Apr	29	Colombia	Cundinamarca	iNaturalist
11735056	adult	succinea	https://www.inaturalist.org/observations/11735056	4.67786	-74.131	2018	Apr	29	Colombia	Cundinamarca	iNaturalist
11717756	adult	succinea	https://www.inaturalist.org/observations/11717756	4.6694	-74.0454	2018	Apr	28	Colombia	Cundinamarca	iNaturalist
11641174	adult	succinea	https://www.inaturalist.org/observations/11641174	-41.1071	-71.4648	2018	Apr	23	Argentina	Río Negro	iNaturalist
11594239	adult	succinea	https://www.inaturalist.org/observations/11594239	-25.4354	-49.2185	2018	Apr	27	Brazil	Paraná	iNaturalist
11573536	adult	succinea	https://www.inaturalist.org/observations/11573536	25.6786	-100.281	2018	Apr	26	Mexico	Nuevo León	iNaturalist
11508824	adult	succinea	https://www.inaturalist.org/observations/11508824	4.67387	-74.0556	2018	Apr	27	Colombia	Cundinamarca	iNaturalist
11485959	adult	succinea	https://www.inaturalist.org/observations/11485959	-41.1268	-71.3819	2018	Apr	26	Argentina	Río Negro	iNaturalist
11392522	adult	succinea	https://www.inaturalist.org/observations/11392522	6.15233	-75.4351	2018	Apr	24	Colombia	Antioquia	iNaturalist
11276430	adult	succinea	https://www.inaturalist.org/observations/11276430	25.6723	-100.34	2018	Apr	21	Mexico	Nuevo León	iNaturalist
11273516	adult	succinea	https://www.inaturalist.org/observations/11273516	-25.4354	-49.2185	2018	Apr	16	Brazil	Paraná	iNaturalist
11270413	larval stage	NA	https://www.inaturalist.org/observations/11270413	-25.4368	-49.219	2018	Apr	2	Brazil	Paraná	iNaturalist
11269740	adult	succinea	https://www.inaturalist.org/observations/11269740	-25.3816	-49.1006	2018	Mar	24	Brazil	Paraná	iNaturalist
11247702	adult	succinea	https://www.inaturalist.org/observations/11247702	19.5906	-99.0435	2018	Apr	20	Mexico	Mexico	iNaturalist
11175367	adult	succinea	https://www.inaturalist.org/observations/11175367	17.0199	-96.7214	2018	Apr	19	Mexico	Oaxaca	iNaturalist
10991712	adult	succinea	https://www.inaturalist.org/observations/10991712	25.6057	-100.261	2018	Apr	15	Mexico	Nuevo León	iNaturalist
10939337	adult	succinea	https://www.inaturalist.org/observations/10939337	19.4696	-99.1919	2018	Apr	8	Mexico	Distrito Federal	iNaturalist
10875107	adult	succinea	https://www.inaturalist.org/observations/10875107	19.3441	-99.2402	2018	Apr	13	Mexico	Distrito Federal	iNaturalist
10791644	adult	succinea	https://www.inaturalist.org/observations/10791644	4.66606	-74.1137	2018	Apr	11	Colombia	Cundinamarca	iNaturalist
10780754	adult	succinea	https://www.inaturalist.org/observations/10780754	25.6866	-100.316	2018	Apr	11	Mexico	Nuevo León	iNaturalist
10759957	adult	succinea	https://www.inaturalist.org/observations/10759957	19.312	-99.1993	2018	Apr	3	Mexico	Distrito Federal	iNaturalist
10759296	larval stage	NA	https://www.inaturalist.org/observations/10759296	19.4697	-99.1914	2018	Apr	10	Mexico	Distrito Federal	iNaturalist
10702543	adult	succinea	https://www.inaturalist.org/observations/10702543	18.8755	-97.7456	2018	Apr	7	Mexico	Puebla	iNaturalist
10695140	adult	succinea	https://www.inaturalist.org/observations/10695140	25.6062	-100.262	2018	Apr	7	Mexico	Nuevo León	iNaturalist
10647112	adult	succinea	https://www.inaturalist.org/observations/10647112	-11.9741	-77.0853	2018	Apr	5	Peru	Lima	iNaturalist
10572957	adult	succinea	https://www.inaturalist.org/observations/10572957	4.80247	-75.7788	2018	Apr	2	Colombia	Risaralda	iNaturalist
10569660	adult	succinea	https://www.inaturalist.org/observations/10569660	4.80185	-75.779	2018	Apr	2	Colombia	Risaralda	iNaturalist
10555603	adult	succinea	https://www.inaturalist.org/observations/10555603	25.6685	-100.366	2018	Mar	31	Mexico	Nuevo León	iNaturalist
10509480	adult	succinea	https://www.inaturalist.org/observations/10509480	19.5944	-99.0119	2018	Mar	29	Mexico	Mexico	iNaturalist
10494357	larval stage	NA	https://www.inaturalist.org/observations/10494357	19.3438	-99.1483	2018	Mar	29	Mexico	Distrito Federal	iNaturalist
10494341	adult	succinea	https://www.inaturalist.org/observations/10494341	19.3436	-99.1487	2018	Mar	29	Mexico	Distrito Federal	iNaturalist
10428964	adult	succinea	https://www.inaturalist.org/observations/10428964	19.3227	-99.0779	2018	Mar	25	Mexico	Distrito Federal	iNaturalist
10417977	larval stage	NA	https://www.inaturalist.org/observations/10417977	-34.4161	-70.8297	2018	Mar	25	Chile	Libertador General Bernardo O'Higgins	iNaturalist
10385078	adult	succinea	https://www.inaturalist.org/observations/10385078	-36.8378	-73.0449	2018	Mar	23	Chile	Bío Bío	iNaturalist
10383961	adult	succinea	https://www.inaturalist.org/observations/10383961	25.6587	-100.265	2018	Mar	23	Mexico	Nuevo León	iNaturalist
10342844	adult	succinea	https://www.inaturalist.org/observations/10342844	19.3859	-99.106	2018	Mar	21	Mexico	Distrito Federal	iNaturalist
10334862	adult	succinea	https://www.inaturalist.org/observations/10334862	4.66318	-74.1292	2018	Mar	20	Colombia	Cundinamarca	iNaturalist
10306238	pupa	NA	https://www.inaturalist.org/observations/10306238	19.5909	-99.0436	2018	Mar	2	Mexico	Mexico	iNaturalist
10295042	adult	succinea	https://www.inaturalist.org/observations/10295042	4.64522	-74.0917	2018	Mar	18	Colombia	Cundinamarca	iNaturalist
10293480	adult	succinea	https://www.inaturalist.org/observations/10293480	4.64525	-74.0917	2018	Mar	18	Colombia	Cundinamarca	iNaturalist
10291587	adult	succinea	https://www.inaturalist.org/observations/10291587	4.64519	-74.0918	2018	Mar	18	Colombia	Cundinamarca	iNaturalist
10290803	adult	succinea	https://www.inaturalist.org/observations/10290803	20.6511	-100.343	2018	Mar	18	Mexico	Querétaro	iNaturalist
10283029	adult	succinea	https://www.inaturalist.org/observations/10283029	25.7293	-100.373	2018	Mar	17	Mexico	Nuevo León	iNaturalist
10281166	adult	succinea	https://www.inaturalist.org/observations/10281166	19.6115	-99.011	2018	Mar	17	Mexico	Mexico	iNaturalist
10267246	larval stage	NA	https://www.inaturalist.org/observations/10267246	25.8009	-100.271	2018	Mar	12	Mexico	Nuevo León	iNaturalist
10255207	adult	succinea	https://www.inaturalist.org/observations/10255207	5.69189	-73.3712	2018	Mar	10	Colombia	Boyacá	iNaturalist
10255164	adult	succinea	https://www.inaturalist.org/observations/10255164	5.73225	-73.384	2018	Mar	10	Colombia	Boyacá	iNaturalist
10249625	adult	succinea	https://www.inaturalist.org/observations/10249625	4.7099	-74.0308	2018	Mar	15	Colombia	Cundinamarca	iNaturalist
10236522	adult	succinea	https://www.inaturalist.org/observations/10236522	25.7291	-100.308	2018	Mar	13	Mexico	Nuevo León	iNaturalist
10230959	adult	succinea	https://www.inaturalist.org/observations/10230959	25.7248	-100.309	2018	Mar	13	Mexico	Nuevo León	iNaturalist
10226129	adult	succinea	https://www.inaturalist.org/observations/10226129	4.66594	-74.1149	2018	Mar	13	Colombia	Cundinamarca	iNaturalist
10224606	adult	succinea	https://www.inaturalist.org/observations/10224606	19.3206	-99.0793	2018	Mar	13	Mexico	Distrito Federal	iNaturalist
10120944	adult	succinea	https://www.inaturalist.org/observations/10120944	25.7725	-100.313	2018	Mar	6	Mexico	Nuevo León	iNaturalist
10113061	larval stage	NA	https://www.inaturalist.org/observations/10113061	25.7742	-100.315	2018	Mar	6	Mexico	Nuevo León	iNaturalist
10068604	larval stage	NA	https://www.inaturalist.org/observations/10068604	25.8018	-100.341	2018	Mar	3	Mexico	Nuevo León	iNaturalist
10048763	larval stage	NA	https://www.inaturalist.org/observations/10048763	19.6765	-99.1334	2018	Mar	1	Mexico	Mexico	iNaturalist
9972390	adult	succinea	https://www.inaturalist.org/observations/9972390	25.5514	-100.227	2018	Feb	20	Mexico	Nuevo León	iNaturalist
9967930	adult	succinea	https://www.inaturalist.org/observations/9967930	25.6675	-100.277	2018	Feb	23	Mexico	Nuevo León	iNaturalist
9960169	adult	succinea	https://www.inaturalist.org/observations/9960169	20.6688	-103.385	2018	Feb	18	Mexico	Jalisco	iNaturalist
9956735	adult	succinea	https://www.inaturalist.org/observations/9956735	4.75544	-74.4709	2018	Feb	22	Colombia	Cundinamarca	iNaturalist
9904466	larval stage	NA	https://www.inaturalist.org/observations/9904466	-27.6834	-48.5029	2018	Feb	17	Brazil	Santa Catarina	iNaturalist
9886317	adult	succinea	https://www.inaturalist.org/observations/9886317	4.64153	-74.1036	2018	Feb	13	Colombia	Cundinamarca	iNaturalist
9886316	adult	succinea	https://www.inaturalist.org/observations/9886316	4.64153	-74.1036	2018	Feb	13	Colombia	Cundinamarca	iNaturalist
9881245	adult	succinea	https://www.inaturalist.org/observations/9881245	20.8077	-102.768	2018	Feb	10	Mexico	Jalisco	iNaturalist
9874636	adult	succinea	https://www.inaturalist.org/observations/9874636	4.67361	-74.055	2018	Feb	14	Colombia	Cundinamarca	iNaturalist
9757735	adult	succinea	https://www.inaturalist.org/observations/9757735	-27.8284	-50.3436	2018	Feb	6	Brazil	Santa Catarina	iNaturalist	parasitized with Hesperomyces virescens s.l. [66]
9730782	adult	succinea	https://www.inaturalist.org/observations/9730782	-27.6831	-48.5015	2018	Feb	4	Brazil	Santa Catarina	iNaturalist
9671119	adult	succinea	https://www.inaturalist.org/observations/9671119	-36.8327	-73.0449	2018	Jan	30	Chile	Bío Bío	iNaturalist
9659734	adult	succinea	https://www.inaturalist.org/observations/9659734	-27.6828	-48.5032	2018	Jan	28	Brazil	Santa Catarina	iNaturalist
9637737	adult	succinea	https://www.inaturalist.org/observations/9637737	18.4101	-66.3684	2017	Oct	12	Puerto Rico	Puerto Rico	iNaturalist
9585047	adult	succinea	https://www.inaturalist.org/observations/9585047	4.6017	-74.0647	2018	Jan	23	Colombia	Cundinamarca	iNaturalist
9553753	adult	succinea	https://www.inaturalist.org/observations/9553753	18.8995	-97.5689	2018	Jan	21	Mexico	Puebla	iNaturalist
9533303	adult	succinea	https://www.inaturalist.org/observations/9533303	19.6802	-101.167	2018	Jan	2	Mexico	Michoacán	iNaturalist
9422838	pupa	NA	https://www.inaturalist.org/observations/9422838	-39.2962	-72.2336	2018	Jan	9	Chile	Araucanía	iNaturalist
9398483	adult	succinea	https://www.inaturalist.org/observations/9398483	19.8114	-101.696	2018	Jan	7	Mexico	Michoacán	iNaturalist
9373547	adult	succinea	https://www.inaturalist.org/observations/9373547	20.6044	-103.416	2018	Jan	5	Mexico	Jalisco	iNaturalist
9366548	adult	succinea	https://www.inaturalist.org/observations/9366548	-20.7549	-42.8786	2018	Jan	3	Brazil	Minas Gerais	iNaturalist
9346668	adult	succinea	https://www.inaturalist.org/observations/9346668	-28.0279	-49.6095	2018	Jan	1	Brazil	Santa Catarina	iNaturalist
9325855	adult	succinea	https://www.inaturalist.org/observations/9325855	22.1479	-100.895	2017	Dec	31	Mexico	San Luis Potosí	iNaturalist
9301111	adult	succinea	https://www.inaturalist.org/observations/9301111	19.495	-98.5364	2017	Oct	20	Mexico	Tlaxcala	iNaturalist
9241824	adult	succinea	https://www.inaturalist.org/observations/9241824	-31.9738	-64.5545	2017	Dec	23	Argentina	Córdoba	iNaturalist
9174481	adult	succinea	https://www.inaturalist.org/observations/9174481	19.2972	-98.2449	2017	Aug	13	Mexico	Tlaxcala	iNaturalist
9009176	adult	succinea	https://www.inaturalist.org/observations/9009176	19.4193	-101.605	2017	Nov	5	Mexico	Michoacán	iNaturalist
8376966	adult	succinea	https://www.inaturalist.org/observations/8376966	19.3051	-99.1853	2017	Oct	12	Mexico	Distrito Federal	iNaturalist
8283403	adult	succinea	https://www.inaturalist.org/observations/8283403	18.5676	-99.6063	2017	Sep	18	Mexico	Querétaro	iNaturalist
8147654	adult	succinea	https://www.inaturalist.org/observations/8147654	10.0478	-84.4573	2017	Jul	12	Costa Rica	Alajuela	iNaturalist
5866363	larval stage	NA	https://www.inaturalist.org/observations/5866363	4.67439	-74.0557	2017	Jan	2	Colombia	Cundinamarca	iNaturalist
5730208	adult	succinea	https://www.inaturalist.org/observations/5730208	-34.5387	-58.4437	2017	Mar	25	Argentina	Ciudad de Buenos Aires	iNaturalist
561265	larval stage	NA	http://www.inaturalist.org/observations/561265	19.2521	-99.1186	2014	Mar	10	Mexico	Distrito Federal	iNaturalist
8207590	adult	succinea	https://www.inaturalist.org/observations/8207590	-33.3489	-70.5097	2010	Jun	11	Chile	Metropolitana de Santiago	iNaturalist
7402348	adult	succinea	https://www.inaturalist.org/observations/7402348	-33.4307	-70.6907	2017	Aug	7	Chile	Metropolitana de Santiago	iNaturalist
14211397	adult	succinea	https://www.inaturalist.org/observations/14211397	-31.0225	-64.4691	2018	Jul	8	Argentina	Córdoba	iNaturalist	hibernation (massive)
6790353	larval stage	NA	https://www.inaturalist.org/observations/6790353	-34.5945	-58.4816	2017	Jun	24	Argentina	Ciudad de Buenos Aires	iNaturalist
6345857	larval stage	NA	https://www.inaturalist.org/observations/6345857	-35.539	-58.1435	2016	Nov	13	Argentina	Buenos Aires	iNaturalist
5729739	larval stage	NA	https://www.inaturalist.org/observations/5729739	-35.5391	-58.1434	2016	Nov	12	Argentina	Buenos Aires	iNaturalist
5632270	larval stage	NA	https://www.inaturalist.org/observations/5632270	-34.6095	-58.3502	2017	Apr	8	Argentina	Ciudad de Buenos Aires	iNaturalist
5592067	adult	succinea	https://www.inaturalist.org/observations/5592067	-31.8645	-58.2591	2015	Oct	11	Argentina	Entre Ríos	iNaturalist
4639367	larval stage	NA	https://www.inaturalist.org/observations/4639367	-34.9264	-57.9476	2016	Nov	26	Argentina	Buenos Aires	iNaturalist
10752850	larval stage	NA	https://www.inaturalist.org/observations/10752850	-0.188369	-78.5758	2018	Jan	10	Ecuador	Pichincha	iNaturalist
14210505	adult	succinea	https://www.inaturalist.org/observations/14210505	-15.7294	-47.8589	2018	Jul	9	Brazil	Distrito Federal do Brasil	iNaturalist
14129988	adult	succinea	https://www.inaturalist.org/observations/14129988	-25.4355	-49.2385	2018	Jul	5	Brazil	Paraná	iNaturalist
11991315	adult	succinea	https://www.inaturalist.org/observations/11991315	-27.9988	-49.5793	2018	Apr	29	Brazil	Santa Catarina	iNaturalist
11526793	larval stage	NA	https://www.inaturalist.org/observations/11526793	4.70914	-74.0641	2018	Mar	3	Colombia	Cundinamarca	iNaturalist
11487618	adult	succinea	https://www.inaturalist.org/observations/11487618	-23.5482	-46.7196	2018	Apr	27	Brazil	São Paulo	iNaturalist
10433495	larval stage	NA	https://www.inaturalist.org/observations/10433495	4.64896	-74.1221	2018	Feb	2	Colombia	Cundinamarca	iNaturalist
10089071	larval stage	NA	https://www.inaturalist.org/observations/10089071	4.62963	-74.0766	2018	Feb	28	Colombia	Cundinamarca	iNaturalist
10072879	larval stage	NA	https://www.inaturalist.org/observations/10072879	4.70588	-74.081	2018	Mar	3	Colombia	Cundinamarca	iNaturalist
10013443	larval stage	NA	https://www.inaturalist.org/observations/10013443	4.62917	-74.0717	2018	Feb	26	Colombia	Cundinamarca	iNaturalist
9353544	larval stage	NA	https://www.inaturalist.org/observations/9353544	-19.846	-43.9837	2017	Nov	8	Brazil	Minas Gerais	iNaturalist
9029627	adult	succinea	https://www.inaturalist.org/observations/9029627	-23.5483	-46.6745	2017	Dec	3	Brazil	São Paulo	iNaturalist	parasitized with Hesperomyces virescens s.l. [66]
8691409	adult	succinea	https://www.inaturalist.org/observations/8691409	4.63056	-74.075	2017	Nov	4	Colombia	Cundinamarca	iNaturalist
6768449	adult	succinea	https://www.inaturalist.org/observations/6768449	-23.5484	-46.6745	2017	Jun	22	Brazil	São Paulo	iNaturalist
5104369	larval stage	NA	https://www.inaturalist.org/observations/5104369	4.70985	-74.0316	2017	Feb	13	Colombia	Cundinamarca	iNaturalist
1457878	adult	succinea	https://www.inaturalist.org/observations/1457878	-23.5959	-46.6408	2010	Oct	2	Brazil	São Paulo	iNaturalist
10768120	adult	succinea	https://www.inaturalist.org/observations/10768120	4.64367	-74.0837	2018	Apr	6	Colombia	Cundinamarca	iNaturalist
11487240	larval stage	NA	https://www.inaturalist.org/observations/11487240	-23.548	-46.7196	2018	Apr	27	Brazil	São Paulo	iNaturalist
11821201	adult	succinea	https://www.inaturalist.org/observations/11821201	4.67071	-74.0867	2018	Apr	29	Colombia	Cundinamarca	iNaturalist
10113018	adult	succinea	https://www.inaturalist.org/observations/10113018	4.96969	-74.2887	2018	Mar	6	Colombia	Cundinamarca	iNaturalist
9704169	adult	succinea	https://www.inaturalist.org/observations/9704169	6.35018	-75.5527	2017	May	5	Colombia	Antioquia	iNaturalist
8702419	adult	succinea	https://www.inaturalist.org/observations/8702419	6.9821	-75.2987	2017	May	29	Colombia	Antioquia	iNaturalist
8235928	adult	succinea	https://www.inaturalist.org/observations/8235928	3.36369	-76.5199	2017	Oct	2	Colombia	Valle del Cauca	iNaturalist
5173428	adult	succinea	https://www.inaturalist.org/observations/5173428	4.59852	-74.0614	2017	Feb	24	Colombia	Cundinamarca	iNaturalist
5172070	adult	succinea	https://www.inaturalist.org/observations/5172070	4.59801	-74.0624	2017	Feb	24	Colombia	Cundinamarca	iNaturalist
4377897	adult	succinea	https://www.inaturalist.org/observations/4377897	6.18074	-75.3407	2016	Oct	17	Colombia	Antioquia	iNaturalist
7871219	larval stage	NA	https://www.inaturalist.org/observations/7871219	9.88748	-84.0597	2017	Sep	10	Costa Rica	San Jose	iNaturalist
8105494027	adult	succinea	https://www.flickr.com/photos/34078732@N02/8105494027	6.15848	-75.6366	2012	Oct	20	Colombia	Antioquia	Flickr
4372228773	adult	succinea	https://www.flickr.com/photos/27794127@N07/4372228773	2.42844	-76.616	2010	Feb	18	Colombia	Cauca	Flickr
5935382054	adult	succinea	https://www.flickr.com/photos/48500608@N05/5935382054	6.23651	-75.5903	2011	Jul	11	Colombia	Antioquia	Flickr
8564635711	adult	succinea	https://www.flickr.com/photos/51719920@N06/8564635711	4.697	-74.0885	2013	Mar	16	Colombia	Cundinamarca	Flickr
13257420934	adult	succinea	https://www.flickr.com/photos/41625932@N03/13257420934	6.12372	-75.3823	2014	Mar	16	Colombia	Antioquia	Flickr
28857305123	adult	succinea	https://www.flickr.com/photos/140703006@N08/28857305123	6.34063	-75.5603	2016	Jul	3	Colombia	Antioquia	Flickr
8001372462	adult	succinea	https://www.flickr.com/photos/22012266@N02/8001372462	6.23783	-75.5145	2012	Sep	19	Colombia	Antioquia	Flickr
5643432489	adult	succinea	https://www.flickr.com/photos/22012266@N02/5643432489	6.2422	-75.5439	2010	Jan	3	Colombia	Antioquia	Flickr	parasitized with Hesperomyces virescens s.l. [66]
15426861499	adult	succinea	https://www.flickr.com/photos/125724608@N02/15426861499	4.93631	-73.8358	2014	Sep	6	Colombia	Cundinamarca	Flickr
4354211101	adult	succinea	https://www.flickr.com/photos/21082312@N07/4354211101	2.61238	-76.379	2010	Feb	13	Colombia	Cauca	Flickr
22822784989	adult	succinea	https://www.flickr.com/photos/121617178@N03/22822784989	4.66739	-74.1002	2015	Nov	16	Colombia	Cundinamarca	Flickr
6093789711	adult	succinea	https://www.flickr.com/photos/65439466@N08/6093789711	6.11986	-75.5002	2011	Aug	28	Colombia	Antioquia	Flickr
6486888495	adult	succinea	https://www.flickr.com/photos/13469692@N03/6486888495	-22.3971	-44.9698	2011	Nov	29	Brazil	São Paulo	Flickr
4492904243	adult	succinea	https://www.flickr.com/photos/41304485@N03/4492904243	-30.1468	-51.0804	2010	Apr	2	Brazil	Rio Grande do Sul	Flickr
5529881243	adult	succinea	https://www.flickr.com/photos/60638372@N03/5529881243	-21.7906	-43.3935	2011	Mar	13	Brazil	Minas Gerais	Flickr
4004238199	adult	succinea	https://www.flickr.com/photos/61219118@N00/4004238199	-23.544	-46.685	2009	Sep	28	Brazil	São Paulo	Flickr
3257172859	adult	succinea	https://www.flickr.com/photos/61219118@N00/3257172859	-22.7928	-46.0808	2008	Nov	16	Brazil	Minas Gerais	Flickr
75999024	adult	succinea	https://www.flickr.com/photos/61219118@N00/75999024	-23.5548	-46.677	2005	Dec	15	Brazil	São Paulo	Flickr
2600488602	adult	succinea	https://www.flickr.com/photos/61219118@N00/2600488602	-22.9879	-46.8407	2008	May	22	Brazil	São Paulo	Flickr
31972971441	adult	succinea	https://www.flickr.com/photos/41151356@N06/31972971441	-0.189942	-78.4266	2017	Jan	4	Ecuador	Pichincha	Flickr
5442785577	adult	succinea	https://www.flickr.com/photos/46365997@N07/5442785577	-0.19852	-78.4049	2011	Feb	13	Ecuador	Pichincha	Flickr
18784093131	adult	succinea	https://www.flickr.com/photos/7314059@N08/18784093131	0.601702	-80.0252	2015	Jun	12	Ecuador	Esmeraldas	Flickr
21038400953	adult	succinea	https://www.flickr.com/photos/114082686@N08/21038400953	-37.2499	-73.2349	2015	Sep	19	Chile	Bío Bío	Flickr
12891002485	adult	succinea	https://www.flickr.com/photos/66405297@N05/12891002485	-33.2394	-70.789	2014	Mar	2	Chile	Metropolitana de Santiago	Flickr
5927515722	adult	succinea	https://www.flickr.com/photos/26968205@N08/5927515722	-33.4534	-70.6307	2011	Jul	10	Chile	Metropolitana de Santiago	Flickr
7017863185	adult	succinea	https://www.flickr.com/photos/37810423@N03/7017863185	-33.5044	-70.6641	2012	Mar	15	Chile	Metropolitana de Santiago	Flickr
14813203992	adult	succinea	https://www.flickr.com/photos/7637007@N07/14813203992	-34.4333	-71.0833	2014	Jul	30	Chile	Libertador General Bernardo O'Higgins	Flickr
11705754946	adult	succinea	https://www.flickr.com/photos/21735045@N02/11705754946	-33.5227	-70.6045	2014	Jan	1	Chile	Metropolitana de Santiago	Flickr
8591036356	adult	succinea	https://www.flickr.com/photos/94162221@N03/8591036356	-33.4993	-70.6147	2012	Apr	26	Chile	Metropolitana de Santiago	Flickr
15355402758	adult	succinea	https://www.flickr.com/photos/88885604@N03/15355402758	-33.4204	-70.6056	2014	Oct	13	Chile	Metropolitana de Santiago	Flickr
4718974053	adult	succinea	https://www.flickr.com/photos/43080736@N02/4718974053	-33.4704	-70.6613	2010	Jun	20	Chile	Metropolitana de Santiago	Flickr
6231989032	larval stage	NA	https://www.flickr.com/photos/55921518@N06/6231989032	-33.4244	-70.5485	2011	Oct	10	Chile	Metropolitana de Santiago	Flickr
8329428183	adult	succinea	https://www.flickr.com/photos/35797872@N00/8329428183	-33.5107	-70.5523	2012	Dec	29	Chile	Metropolitana de Santiago	Flickr
5836293158	adult	succinea	https://www.flickr.com/photos/7574394@N02/5836293158	-25.3093	-57.6233	2010	Aug	31	Paraguay	Asunción	Flickr
4713856087	adult	succinea	https://www.flickr.com/photos/50172888@N02/4713856087	-25.3407	-57.5196	2010	Jun	19	Paraguay	Central	Flickr
34692156654	adult	succinea	https://www.flickr.com/photos/93293461@N03/34692156654	-34.7826	-55.8482	2017	Jun	24	Uruguay	Canelones Department	Flickr
35399236071	adult	succinea	https://www.flickr.com/photos/93293461@N03/35399236071	-34.7826	-55.8482	2017	Jun	24	Uruguay	Canelones Department	Flickr
16218073705	adult	succinea	https://www.flickr.com/photos/93293461@N03/16218073705	-34.7826	-55.8482	2015	Jan	5	Uruguay	Canelones Department	Flickr
15813802041	adult	succinea	https://www.flickr.com/photos/93293461@N03/15813802041	-34.7896	-55.5372	2014	Nov	16	Uruguay	Canelones Department	Flickr
21768168890	adult	succinea	https://www.flickr.com/photos/93293461@N03/21768168890	-34.7827	-55.848	2015	Oct	4	Uruguay	Canelones Department	Flickr
18582464011	adult	succinea	https://www.flickr.com/photos/93293461@N03/18582464011	-34.7825	-55.8481	2015	Jun	6	Uruguay	Canelones Department	Flickr
16074163663	larval stage	NA	https://www.flickr.com/photos/93293461@N03/16074163663	-34.7825	-55.8481	2015	Mar	1	Uruguay	Canelones Department	Flickr
3914413760	adult	succinea	https://www.flickr.com/photos/16945064@N06/3914413760	-34.9265	-54.9344	2009	Feb	18	Uruguay	Maldonado Department	Flickr
3255722572	adult	succinea	https://www.flickr.com/photos/9099116@N03/3255722572	-34.3332	-57.2576	2008	Sep	14	Uruguay	Colonia Department	Flickr
6854948147	adult	succinea	https://www.flickr.com/photos/62084670@N02/6854948147	-34.8837	-56.1552	2009	May	21	Uruguay	Montevideo	Flickr
5184551915	adult	succinea	https://www.flickr.com/photos/9099116@N03/5184551915	-34.3332	-57.2576	2010	Oct	10	Uruguay	Colonia Department	Flickr
5169985672	larval stage	NA	https://www.flickr.com/photos/9099116@N03/5169985672	-34.3332	-57.2576	2010	Oct	10	Uruguay	Colonia Department	Flickr
4966131576	adult	succinea	https://www.flickr.com/photos/28334153@N00/4966131576	-34.3756	-55.2168	2010	Sep	5	Uruguay	Lavalleja Department	Flickr
5772706435	adult	succinea	https://www.flickr.com/photos/47902528@N06/5772706435	-31.7237	-55.838	2011	Apr	22	Uruguay	Tacuarembo	Flickr
24949226960	adult	succinea	https://www.flickr.com/photos/138719537@N03/24949226960	-34.5281	-56.7998	2015	Nov	2	Uruguay	San Jose	Flickr
5284022980	adult	succinea	https://www.flickr.com/photos/44350650@N07/5284022980	-34.0455	-53.534	2010	Dec	18	Uruguay	Rocha	Flickr
3194966770	adult	succinea	https://www.flickr.com/photos/67662120@N00/3194966770	-31.6173	-60.6998	2009	Jan	13	Argentina	Santa Fe	Flickr
2589863413	adult	succinea	https://www.flickr.com/photos/67662120@N00/2589863413	-31.6171	-60.6995	2008	Jun	18	Argentina	Santa Fe	Flickr
3592297251	adult	succinea	https://www.flickr.com/photos/67662120@N00/3592297251	-31.6172	-60.6988	2009	Jun	3	Argentina	Santa Fe	Flickr
3592297243	adult	succinea	https://www.flickr.com/photos/67662120@N00/3592297243	-31.6171	-60.6993	2009	Jun	3	Argentina	Santa Fe	Flickr
15366645749	larval stage	NA	https://www.flickr.com/photos/91941920@N02/15366645749	-34.5825	-58.4174	2014	Oct	14	Argentina	Ciudad de Buenos Aires	Flickr
6161370076	adult	succinea	https://www.flickr.com/photos/19353706@N00/6161370076	-34.5978	-58.3611	2011	Sep	17	Argentina	Ciudad de Buenos Aires	Flickr
6161572528	adult	succinea	https://www.flickr.com/photos/19353706@N00/6161572528	-34.5978	-58.3609	2011	Sep	17	Argentina	Ciudad de Buenos Aires	Flickr
6161743228	adult	succinea	https://www.flickr.com/photos/19353706@N00/6161743228	-34.597	-58.3606	2011	Sep	17	Argentina	Ciudad de Buenos Aires	Flickr
25960998073	adult	succinea	https://www.flickr.com/photos/58810081@N02/25960998073	-34.4931	-58.4845	2016	Apr	21	Argentina	Buenos Aires	Flickr
6303833064	adult	succinea	https://www.flickr.com/photos/19353706@N00/6303833064	-34.599	-58.3632	2011	Oct	30	Argentina	Ciudad de Buenos Aires	Flickr
15337601955	adult	succinea	https://www.flickr.com/photos/67662120@N00/15337601955	-31.54	-61.06	2014	Sep	21	Argentina	Santa Fe	Flickr
312925085	adult	succinea	https://www.flickr.com/photos/91897382@N00/312925085	-34.6002	-58.5248	2006	Dec	3	Argentina	Buenos Aires	Flickr
2058817281	adult	succinea	https://www.flickr.com/photos/91897382@N00/2058817281	-32.6827	-58.8812	2007	Nov	4	Argentina	Entre Ríos	Flickr
10732756345	adult	succinea	https://www.flickr.com/photos/61752795@N05/10732756345	-34.4726	-58.6535	2013	Oct	25	Argentina	Buenos Aires	Flickr
4464067621	adult	succinea	https://www.flickr.com/photos/47414181@N03/4464067621	-37.111	-56.8652	2010	Mar	24	Argentina	Buenos Aires	Flickr
10697998854	adult	succinea	https://www.flickr.com/photos/61752795@N05/10697998854	-34.4726	-58.6535	2013	Nov	5	Argentina	Buenos Aires	Flickr
2343895572	adult	succinea	https://www.flickr.com/photos/16967856@N03/2343895572	-34.5166	-58.5001	2008	Feb	23	Argentina	Buenos Aires	Flickr
6346285714	adult	succinea	https://www.flickr.com/photos/69093938@N04/6346285714	-34.1733	-58.9592	2011	Sep	26	Argentina	Buenos Aires	Flickr
26871809555	adult	succinea	https://www.flickr.com/photos/107736239@N08/26871809555	-27.3723	-55.894	2016	May	3	Argentina	Misiones	Flickr
108857277	adult	succinea	https://www.flickr.com/photos/36024934@N00/108857277	-37.3172	-59.12	2006	Feb	12	Argentina	Buenos Aires	Flickr
2142190933	adult	succinea	https://www.flickr.com/photos/49368299@N00/2142190933	-31.8056	-65.0035	2007	Dec	23	Argentina	Córdoba	Flickr
5451080920	adult	succinea	https://www.flickr.com/photos/49493266@N08/5451080920	-34.7707	-68.4322	2011	Feb	8	Argentina	Mendoza	Flickr
2127855562	adult	succinea	https://www.flickr.com/photos/13748507@N08/2127855562	-34.9189	-57.9609	2007	Dec	21	Argentina	Buenos Aires	Flickr
2142221370	adult	conspicua	https://www.flickr.com/photos/69143022@N00/2142221370	-34.6085	-58.3735	2007	Dec	20	Argentina	Ciudad de Buenos Aires	Flickr
2793355594	adult	succinea	https://www.flickr.com/photos/7673916@N06/2793355594	-19.9365	-43.9617	2008	Aug	24	Brazil	Minas Gerais	Flickr
4344969968	adult	succinea	https://www.flickr.com/photos/23011784@N05/4344969968	-23.5105	-46.6397	2010	Feb	9	Brazil	São Paulo	Flickr
15453813362	adult	succinea	https://www.flickr.com/photos/83193914@N00/15453813362	-23.5495	-46.6959	2014	Oct	5	Brazil	São Paulo	Flickr
7029136939	adult	succinea	https://www.flickr.com/photos/33296795@N02/7029136939	-27.2718	-52.3261	2012	Mar	25	Brazil	Santa Catarina	Flickr
1472389387	adult	succinea	https://www.flickr.com/photos/19283506@N00/1472389387	-25.504	-49.2421	2007	Oct	2	Brazil	Paraná	Flickr
3935207124	adult	succinea	https://www.flickr.com/photos/23011784@N05/3935207124	-23.5105	-46.6397	2009	Sep	16	Brazil	São Paulo	Flickr
33055746824	adult	succinea	https://www.flickr.com/photos/36441020@N00/33055746824	-23.4697	-46.6578	2017	Apr	7	Brazil	São Paulo	Flickr
4027297299	adult	succinea	https://www.flickr.com/photos/35727299@N03/4027297299	-21.8124	-46.5015	2008	Jul	31	Brazil	Minas Gerais	Flickr
6660044183	adult	succinea	https://www.flickr.com/photos/19376795@N00/6660044183	-27.5966	-52.3267	2011	Dec	25	Brazil	Rio Grande do Sul	Flickr
4055501830	adult	succinea	https://www.flickr.com/photos/61219118@N00/4055501830	-23.544	-46.685	2009	Sep	28	Brazil	São Paulo	Flickr
1472403317	adult	succinea	https://www.flickr.com/photos/19283506@N00/1472403317	-25.504	-49.2421	2007	Oct	2	Brazil	Paraná	Flickr
40954279292	adult	succinea	https://www.flickr.com/photos/123775946@N04/40954279292	-23.6874	-46.5593	2018	Mar	24	Brazil	São Paulo	Flickr
2886351604	adult	succinea	https://www.flickr.com/photos/15206553@N00/2886351604	-23.4167	-46.0333	2008	Aug	10	Brazil	São Paulo	Flickr
4981125154	adult	succinea	https://www.flickr.com/photos/49258581@N07/4981125154	-19.9706	-43.9797	2010	Sep	11	Brazil	Minas Gerais	Flickr
12306666564	adult	succinea	https://www.flickr.com/photos/57314595@N08/12306666564	-22.628	-43.8984	2014	Jan	26	Brazil	Rio de Janeiro	Flickr
1800156661	adult	succinea	https://www.flickr.com/photos/9511488@N08/1800156661	-22.1213	-51.3855	2007	Oct	29	Brazil	São Paulo	Flickr
7890268214	adult	succinea	https://www.flickr.com/photos/82666590@N05/7890268214	-26.8246	-49.2714	2012	Aug	29	Brazil	Santa Catarina	Flickr
2145810663	adult	succinea	https://www.flickr.com/photos/19283506@N00/2145810663	-25.504	-49.2421	2007	Oct	2	Brazil	Paraná	Flickr
5075414615	adult	succinea	https://www.flickr.com/photos/43154501@N02/5075414615	-22.4918	-43.2054	2010	Oct	12	Brazil	Rio de Janeiro	Flickr
5941645804	adult	succinea	https://www.flickr.com/photos/57326340@N00/5941645804	-23.5612	-46.7047	2011	Jul	14	Brazil	São Paulo	Flickr
8565714704	adult	succinea	https://www.flickr.com/photos/13019660@N07/8565714704	-22.2622	-42.514	2013	Jan	26	Brazil	Rio de Janeiro	Flickr
6389822599	adult	succinea	https://www.flickr.com/photos/62755759@N02/6389822599	-23.2019	-46.9559	2011	Nov	23	Brazil	São Paulo	Flickr
6140658416	adult	succinea	https://www.flickr.com/photos/26016495@N02/6140658416	-23.5512	-46.6534	2011	Sep	11	Brazil	São Paulo	Flickr
3388826264	adult	succinea	https://www.flickr.com/photos/33205337@N08/3388826264	-15.8497	-47.9388	2009	Feb	28	Brazil	Distrito Federal do Brasil	Flickr
6222788332	adult	succinea	https://www.flickr.com/photos/33296795@N02/6222788332	-27.2955	-52.3069	2011	Oct	6	Brazil	Santa Catarina	Flickr
2458506122	adult	succinea	https://www.flickr.com/photos/8070595@N06/2458506122	-23.6433	-46.9556	2008	May	1	Brazil	São Paulo	Flickr
4842587102	adult	succinea	https://www.flickr.com/photos/43256055@N03/4842587102	-15.766	-47.8878	2010	Jul	NA	Brazil	Distrito Federal do Brasil	Flickr
6975696187	adult	succinea	https://www.flickr.com/photos/10901231@N06/6975696187	-30.1136	-51.1786	2012	Feb	29	Brazil	Rio Grande do Sul	Flickr
2731911887	adult	succinea	https://www.flickr.com/photos/9603220@N05/2731911887	-23.6527	-46.6875	2008	Aug	3	Brazil	São Paulo	Flickr
11976041295	adult	succinea	https://www.flickr.com/photos/85978844@N07/11976041295	-30.0139	-51.0796	2013	Nov	13	Brazil	Rio Grande do Sul	Flickr
3298093753	adult	succinea	https://www.flickr.com/photos/26016495@N02/3298093753	-23.7785	-46.3014	2009	Feb	21	Brazil	São Paulo	Flickr
5583068289	adult	succinea	https://www.flickr.com/photos/39753169@N03/5583068289	-23.4636	-46.6489	2011	Apr	2	Brazil	São Paulo	Flickr
207703717	adult	succinea	https://www.flickr.com/photos/56245740@N00/207703717	-25.4662	-49.2934	2006	Aug	5	Brazil	Paraná	Flickr
6287126081	adult	succinea	https://www.flickr.com/photos/64577435@N00/6287126081	-21.1758	-47.8006	2011	Oct	25	Brazil	São Paulo	Flickr
6135293460	adult	succinea	https://www.flickr.com/photos/11891672@N04/6135293460	-29.9907	-51.1187	2011	Sep	11	Brazil	Rio Grande do Sul	Flickr
6584763791	adult	succinea	https://www.flickr.com/photos/64455847@N02/6584763791	-20.6879	-41.8442	2011	Sep	24	Brazil	Espirito Santo	Flickr
4440644405	adult	succinea	https://www.flickr.com/photos/53158318@N00/4440644405	-25.095	-50.1625	2010	Mar	14	Brazil	Paraná	Flickr
633062753	adult	succinea	https://www.flickr.com/photos/7860440@N02/633062753	-25.4254	-49.2759	2007	Jun	25	Brazil	Paraná	Flickr
74493693	adult	succinea	https://www.flickr.com/photos/61219118@N00/74493693	-23.5548	-46.677	2005	Dec	15	Brazil	São Paulo	Flickr
15246488541	adult	succinea	https://www.flickr.com/photos/95907932@N04/15246488541	-28.9196	-51.6153	2014	Sep	13	Brazil	Rio Grande do Sul	Flickr
4262849872	adult	succinea	https://www.flickr.com/photos/45959480@N05/4262849872	-25.4135	-49.3121	2010	Jan	10	Brazil	Paraná	Flickr
6869142028	adult	succinea	https://www.flickr.com/photos/67961658@N07/6869142028	-21.1308	-44.2637	2012	Mar	20	Brazil	Minas Gerais	Flickr
301256001	adult	succinea	https://www.flickr.com/photos/86615674@N00/301256001	-31.7533	-52.3375	2006	Nov	19	Brazil	Rio Grande do Sul	Flickr
5140253137	adult	succinea	https://www.flickr.com/photos/23229809@N02/5140253137	-22.2477	-45.1126	2010	Oct	29	Brazil	Minas Gerais	Flickr
16930436947	adult	succinea	https://www.flickr.com/photos/89941381@N02/16930436947	-29.9821	-51.193	2015	Apr	13	Brazil	Rio Grande do Sul	Flickr
2581534631	adult	succinea	https://www.flickr.com/photos/24169718@N05/2581534631	-23.0944	-47.1904	2008	Jun	14	Brazil	São Paulo	Flickr
8020843360	adult	succinea	https://www.flickr.com/photos/54572229@N03/8020843360	-22.2968	-48.5617	2012	Aug	19	Brazil	São Paulo	Flickr
5123914549	adult	succinea	https://www.flickr.com/photos/41775798@N02/5123914549	-25.4619	-49.2907	2010	Oct	26	Brazil	Paraná	Flickr
2637341056	adult	succinea	https://www.flickr.com/photos/24169718@N05/2637341056	-23.0944	-47.1904	2008	Jul	3	Brazil	São Paulo	Flickr
2549117395	adult	succinea	https://www.flickr.com/photos/26659615@N06/2549117395	-30.9988	-51.7731	2007	Jul	2	Brazil	Rio Grande do Sul	Flickr
7730143398	adult	succinea	https://www.flickr.com/photos/84398256@N03/7730143398	-25.4164	-49.3383	2012	Jul	29	Brazil	Paraná	Flickr
5096482879	adult	succinea	https://www.flickr.com/photos/49466092@N04/5096482879	-22.4829	-48.9918	2010	Sep	27	Brazil	São Paulo	Flickr
277649397	adult	succinea	https://www.flickr.com/photos/38901632@N00/277649397	-29.1799	-51.1707	2006	Oct	14	Brazil	Rio Grande do Sul	Flickr
40102854985	adult	succinea	https://www.flickr.com/photos/123775946@N04/40102854985	-23.6874	-46.5593	2018	Mar	24	Brazil	São Paulo	Flickr
406887400	adult	succinea	https://www.flickr.com/photos/27194937@N00/406887400	-25.4011	-49.3121	2007	Feb	28	Brazil	Paraná	Flickr
3002913477	adult	succinea	https://www.flickr.com/photos/10512750@N06/3002913477	-23.038	-45.5521	2008	Nov	4	Brazil	São Paulo	Flickr
10144903006	adult	succinea	https://www.flickr.com/photos/36441020@N00/10144903006	-23.4697	-46.6578	2013	Sep	28	Brazil	São Paulo	Flickr
5369618425	adult	succinea	https://www.flickr.com/photos/58484169@N05/5369618425	-30.011	-51.2004	2009	Sep	NA	Brazil	Rio Grande do Sul	Flickr
5100495946	adult	succinea	https://www.flickr.com/photos/41580667@N02/5100495946	-23.9784	-46.241	2010	Oct	20	Brazil	São Paulo	Flickr
8058379101	adult	succinea	https://www.flickr.com/photos/64652034@N06/8058379101	-25.1004	-50.1656	2012	May	27	Brazil	Paraná	Flickr
6267178096	adult	succinea	https://www.flickr.com/photos/53037282@N05/6267178096	-23.5683	-46.6331	2011	Oct	21	Brazil	São Paulo	Flickr
6212811998	adult	succinea	https://www.flickr.com/photos/47245304@N08/6212811998	-15.7764	-47.9358	2011	Oct	4	Brazil	Distrito Federal do Brasil	Flickr
1794000021	adult	succinea	https://www.flickr.com/photos/10603461@N07/1794000021	-26.0656	-53.06	2007	Oct	27	Brazil	Paraná	Flickr
2870605140	adult	succinea	https://www.flickr.com/photos/11170723@N06/2870605140	-22.2643	-42.5365	2007	Dec	30	Brazil	Rio de Janeiro	Flickr
5511449282	adult	succinea	https://www.flickr.com/photos/60387324@N02/5511449282	-27.2937	-50.8008	2011	Mar	8	Brazil	Santa Catarina	Flickr
7367240432	adult	succinea	https://www.flickr.com/photos/74677511@N05/7367240432	-23.3552	-47.8613	2012	Jan	16	Brazil	São Paulo	Flickr
5479387947	adult	succinea	https://www.flickr.com/photos/36441020@N00/5479387947	-23.639	-46.6214	2011	Feb	26	Brazil	São Paulo	Flickr
3025774279	adult	succinea	https://www.flickr.com/photos/8621596@N06/3025774279	-29.782	-51.1397	2008	Oct	23	Brazil	Rio Grande do Sul	Flickr
6143654542	larval stage	NA	https://www.flickr.com/photos/42661707@N04/6143654542	-23.4724	-47.5973	2011	Sep	11	Brazil	São Paulo	Flickr
1793999499	adult	succinea	https://www.flickr.com/photos/10603461@N07/1793999499	-26.0656	-53.06	2007	Oct	27	Brazil	Paraná	Flickr
5583074023	adult	succinea	https://www.flickr.com/photos/39753169@N03/5583074023	-23.4636	-46.6489	2011	Apr	2	Brazil	São Paulo	Flickr
4926783277	adult	succinea	https://www.flickr.com/photos/41652137@N07/4926783277	-25.5143	-49.2687	2007	Apr	21	Brazil	Paraná	Flickr
2637585998	adult	succinea	https://www.flickr.com/photos/24169718@N05/2637585998	-23.0944	-47.1904	2008	Jul	4	Brazil	São Paulo	Flickr
5432695254	adult	succinea	https://www.flickr.com/photos/35087211@N04/5432695254	-23.4418	-46.5141	2011	Feb	6	Brazil	São Paulo	Flickr
3731996517	adult	succinea	https://www.flickr.com/photos/30737343@N04/3731996517	-25.4177	-49.3166	2009	Jul	4	Brazil	Paraná	Flickr
5583662290	adult	succinea	https://www.flickr.com/photos/39753169@N03/5583662290	-23.4636	-46.6489	2011	Apr	2	Brazil	São Paulo	Flickr
4710435016	adult	succinea	https://www.flickr.com/photos/41415769@N03/4710435016	-30.0907	-51.3304	2010	Jan	13	Brazil	Rio Grande do Sul	Flickr
4032830232	adult	succinea	https://www.flickr.com/photos/41304485@N03/4032830232	-30.1472	-51.0802	2009	Oct	11	Brazil	Rio Grande do Sul	Flickr
6421019985	larval stage	NA	https://www.flickr.com/photos/42661707@N04/6421019985	-23.6286	-47.4119	2011	Nov	25	Brazil	São Paulo	Flickr
6454746907	adult	succinea	https://www.flickr.com/photos/56406064@N04/6454746907	-25.4265	-49.3132	2011	Dec	4	Brazil	Paraná	Flickr
3127022146	adult	succinea	https://www.flickr.com/photos/31112551@N08/3127022146	-23.6495	-46.8821	2009	Jan	2	Brazil	São Paulo	Flickr
5281728620	adult	succinea	https://www.flickr.com/photos/52782809@N08/5281728620	-25.4237	-49.279	2009	Feb	21	Brazil	Paraná	Flickr
8055210242	adult	succinea	https://www.flickr.com/photos/44598240@N03/8055210242	-25.44	-49.2767	2012	Sep	29	Brazil	Paraná	Flickr
6010645736	adult	succinea	https://www.flickr.com/photos/48596053@N04/6010645736	-25.44	-49.2767	2011	Jun	23	Brazil	Paraná	Flickr	hibernation
3887170765	adult	succinea	https://www.flickr.com/photos/37323700@N02/3887170765	-26.083	-53.0451	2009	Feb	18	Brazil	Paraná	Flickr
8291509639	adult	succinea	https://www.flickr.com/photos/83840911@N04/8291509639	-30.0111	-51.187	2012	Sep	20	Brazil	Rio Grande do Sul	Flickr
7451330598	adult	succinea	https://www.flickr.com/photos/32550689@N03/7451330598	-23.6318	-46.7217	2012	May	1	Brazil	São Paulo	Flickr
1233395412	adult	succinea	https://www.flickr.com/photos/9603220@N05/1233395412	-23.5284	-46.6322	2007	Aug	19	Brazil	São Paulo	Flickr
6276696796	adult	succinea	https://www.flickr.com/photos/69028206@N06/6276696796	-21.7886	-46.5515	2010	Oct	24	Brazil	Minas Gerais	Flickr
5045698036	adult	succinea	https://www.flickr.com/photos/26016495@N02/5045698036	-23.356	-46.2429	2010	Oct	2	Brazil	São Paulo	Flickr
25086934955	adult	succinea	https://www.flickr.com/photos/66018770@N04/25086934955	-23.4936	-46.6248	2016	Feb	17	Brazil	São Paulo	Flickr
4274769914	adult	succinea	https://www.flickr.com/photos/42712794@N04/4274769914	-22.412	-47.5627	2009	Apr	1	Brazil	São Paulo	Flickr
5682288492	adult	succinea	https://www.flickr.com/photos/59114347@N03/5682288492	-22.3329	-42.4665	2011	Apr	29	Brazil	Rio de Janeiro	Flickr
7793183494	adult	succinea	https://www.flickr.com/photos/86538210@N00/7793183494	-30.0339	-51.228	2012	Apr	11	Brazil	Rio Grande do Sul	Flickr
4998748475	adult	succinea	https://www.flickr.com/photos/53290076@N06/4998748475	-25.7704	-49.7231	2010	Sep	12	Brazil	Paraná	Flickr
6015615457	adult	succinea	https://www.flickr.com/photos/57326340@N00/6015615457	-23.5588	-46.7079	2011	Aug	5	Brazil	São Paulo	Flickr
6783928826	adult	succinea	https://www.flickr.com/photos/27628742@N03/6783928826	-20.6553	-43.7901	2012	Feb	25	Brazil	Minas Gerais	Flickr
140581702	adult	succinea	https://www.flickr.com/photos/23932169@N00/140581702	-23.6503	-46.66	2005	Nov	23	Brazil	São Paulo	Flickr
1794840880	adult	succinea	https://www.flickr.com/photos/10603461@N07/1794840880	-26.0656	-53.06	2007	Oct	27	Brazil	Paraná	Flickr
5331522991	adult	succinea	https://www.flickr.com/photos/56619645@N08/5331522991	-27.1449	-48.494	2011	Jan	NA	Brazil	Santa Catarina	Flickr
7204034650	adult	succinea	https://www.flickr.com/photos/59375638@N05/7204034650	-23.6113	-46.6126	2012	May	15	Brazil	São Paulo	Flickr
1233395386	adult	succinea	https://www.flickr.com/photos/9603220@N05/1233395386	-23.5284	-46.6322	2007	Aug	19	Brazil	São Paulo	Flickr
2410070017	adult	succinea	https://www.flickr.com/photos/9603220@N05/2410070017	-23.5284	-46.6322	2008	Apr	12	Brazil	São Paulo	Flickr
5180458650	adult	succinea	https://www.flickr.com/photos/43061120@N08/5180458650	-25.4737	-49.3188	2010	Nov	15	Brazil	Paraná	Flickr
8465541631	adult	succinea	https://www.flickr.com/photos/37150376@N06/8465541631	-23.3059	-47.1304	2013	Feb	11	Brazil	São Paulo	Flickr
3350762341	adult	succinea	https://www.flickr.com/photos/26889406@N04/3350762341	-29.3635	-50.8159	2009	Feb	17	Brazil	Rio Grande do Sul	Flickr
28827837176	adult	succinea	https://www.flickr.com/photos/94467497@N08/28827837176	-22.4391	-42.9846	2016	Aug	7	Brazil	Rio de Janeiro	Flickr
30488431875	adult	succinea	https://www.flickr.com/photos/92255883@N06/30488431875	-23.5719	-46.7008	2016	Oct	22	Brazil	São Paulo	Flickr
2479486039	adult	succinea	https://www.flickr.com/photos/25710005@N04/2479486039	-23.2135	-46.8836	2008	May	8	Brazil	São Paulo	Flickr
5940421515	adult	succinea	https://www.flickr.com/photos/55608596@N07/5940421515	9.96353	-84.0603	2011	Jul	9	Costa Rica	San Jose	Flickr
15382524968	larval stage	NA	https://www.flickr.com/photos/93179781@N06/15382524968	9.9815	-84.0797	2009	Apr	24	Costa Rica	Heredia	Flickr
21228927693	adult	succinea	https://www.flickr.com/photos/57132069@N00/21228927693	9.83536	-83.8658	2015	Aug	5	Costa Rica	Cartago	Flickr
16053503703	adult	succinea	https://www.flickr.com/photos/47986052@N02/16053503703	20.531	-100.18	2010	Jan	25	Mexico	Querétaro	Flickr
26954066001	adult	succinea	https://www.flickr.com/photos/47986052@N02/26954066001	20.5312	-100.18	2015	Jun	11	Mexico	Querétaro	Flickr
14574349086	adult	succinea	https://www.flickr.com/photos/74834643@N07/14574349086	18.9447	-99.2571	2014	Jul	6	Mexico	Morelos	Flickr
14557616902	adult	succinea	https://www.flickr.com/photos/74834643@N07/14557616902	18.9447	-99.2571	2014	Jul	2	Mexico	Morelos	Flickr
16044063518	adult	succinea	https://www.flickr.com/photos/47815255@N00/16044063518	25.6264	-100.286	2014	Dec	28	Mexico	Nuevo León	Flickr
16309401516	adult	succinea	https://www.flickr.com/photos/47815255@N00/16309401516	25.7918	-100.308	2015	Jan	21	Mexico	Nuevo León	Flickr
719757967	adult	succinea	https://www.flickr.com/photos/62392205@N00/719757967	19.4238	-99.1823	2007	Jul	3	Mexico	Distrito Federal	Flickr
22454419396	adult	succinea	https://www.flickr.com/photos/38745585@N05/22454419396	17.0916	-96.6551	2015	Oct	26	Mexico	Oaxaca	Flickr
6232475330	adult	succinea	https://www.flickr.com/photos/68046260@N07/6232475330	25.6709	-100.335	2011	Aug	5	Mexico	Nuevo León	Flickr
9404469919	adult	succinea	https://www.flickr.com/photos/39294271@N02/9404469919	19.421	-99.1605	2013	Jul	30	Mexico	Distrito Federal	Flickr
405285207	adult	succinea	https://www.flickr.com/photos/41003361@N00/405285207	25.1853	-99.8293	2006	Dec	19	Mexico	Nuevo León	Flickr
14000169	adult	succinea	https://www.inaturalist.org/observations/14000169	19.3171	-99.1402	2018	Jul	2	Mexico	Distrito Federal	iNaturalist
13564697	adult	succinea	https://www.inaturalist.org/observations/13564697	20.6991	-99.8114	2018	Jun	18	Mexico	Querétaro	iNaturalist
12253930	adult	succinea	https://www.inaturalist.org/observations/12253930	25.6741	-100.241	2018	May	7	Mexico	Nuevo León	iNaturalist
11827125	adult	succinea	https://www.inaturalist.org/observations/11827125	19.4465	-99.1514	2018	Apr	29	Mexico	Distrito Federal	iNaturalist
11541151	adult	succinea	https://www.inaturalist.org/observations/11541151	25.7108	-100.357	2018	Apr	27	Mexico	Nuevo León	iNaturalist
11164686	adult	succinea	https://www.inaturalist.org/observations/11164686	17.02	-96.7213	2018	Apr	19	Mexico	Oaxaca	iNaturalist
10692791	adult	succinea	https://www.inaturalist.org/observations/10692791	26.0014	-100.531	2018	Apr	8	Mexico	Nuevo León	iNaturalist
919228	adult	succinea	https://www.inaturalist.org/observations/919228	19.2837	-99.1364	2014	Oct	7	Mexico	Distrito Federal	iNaturalist
4066048	adult	succinea	https://www.inaturalist.org/observations/4066048	19.3801	-99.1652	2016	Sep	8	Mexico	Distrito Federal	iNaturalist
5084985	larval stage	NA	https://www.inaturalist.org/observations/5084985	9.92943	-84.004	2017	Feb	10	Costa Rica	Cartago	iNaturalist
5102770	larval stage	NA	https://www.inaturalist.org/observations/5102770	4.70992	-74.0313	2017	Feb	13	Colombia	Cundinamarca	iNaturalist
5102829	larval stage	NA	https://www.inaturalist.org/observations/5102829	4.70862	-74.0339	2017	Feb	13	Colombia	Cundinamarca	iNaturalist
5932352	larval stage	NA	https://www.inaturalist.org/observations/5932352	20.4171	-99.9922	2017	Apr	23	Mexico	Querétaro	iNaturalist
5937584	adult	succinea	https://www.inaturalist.org/observations/5937584	19.4815	-99.101	2017	Apr	8	Mexico	Distrito Federal	iNaturalist
7990231	larval stage	NA	https://www.inaturalist.org/observations/7990231	20.6686	-103.387	2017	Sep	17	Mexico	Jalisco	iNaturalist
8213741	larval stage	NA	https://www.inaturalist.org/observations/8213741	19.2298	-99.0193	2017	Oct	1	Mexico	Distrito Federal	iNaturalist
8290998	adult	succinea	https://www.inaturalist.org/observations/8290998	19.7083	-101.177	2017	Sep	6	Mexico	Michoacán	iNaturalist
8302150	larval stage	NA	https://www.inaturalist.org/observations/8302150	19.6785	-101.199	2017	Oct	7	Mexico	Michoacán	iNaturalist
8467257	larval stage	NA	https://www.inaturalist.org/observations/8467257	19.4999	-99.2108	2017	Oct	18	Mexico	Distrito Federal	iNaturalist
9969614	adult	succinea	https://www.inaturalist.org/observations/9969614	31.8983	-116.608	2017	Sep	28	Mexico	Baja California	iNaturalist
10028827	larval stage	NA	https://www.inaturalist.org/observations/10028827	19.591	-99.0436	2018	Feb	27	Mexico	Mexico	iNaturalist
10028840	larval stage	NA	https://www.inaturalist.org/observations/10028840	19.5908	-99.0437	2018	Feb	27	Mexico	Mexico	iNaturalist
10028848	larval stage	NA	https://www.inaturalist.org/observations/10028848	19.591	-99.0436	2018	Feb	27	Mexico	Mexico	iNaturalist
10028852	larval stage	NA	https://www.inaturalist.org/observations/10028852	19.5908	-99.0438	2018	Feb	27	Mexico	Mexico	iNaturalist
10084625	larval stage	NA	https://www.inaturalist.org/observations/10084625	25.6773	-100.282	2018	Mar	3	Mexico	Nuevo León	iNaturalist
10193339	adult	succinea	https://www.inaturalist.org/observations/10193339	20.9	-100.778	2018	Feb	3	Mexico	Guanajuato	iNaturalist
10758761	larval stage	NA	https://www.inaturalist.org/observations/10758761	19.4697	-99.1914	2018	Apr	10	Mexico	Distrito Federal	iNaturalist
10780950	adult	succinea	https://www.inaturalist.org/observations/10780950	25.7288	-100.334	2018	Apr	11	Mexico	Nuevo León	iNaturalist
10781127	adult	succinea	https://www.inaturalist.org/observations/10781127	25.7288	-100.334	2018	Apr	11	Mexico	Nuevo León	iNaturalist
10783173	adult	succinea	https://www.inaturalist.org/observations/10783173	25.7288	-100.334	2018	Apr	11	Mexico	Nuevo León	iNaturalist
11037921	larval stage	NA	https://www.inaturalist.org/observations/11037921	19.6324	-99.1015	2018	Apr	16	Mexico	Mexico	iNaturalist
11039277	adult	succinea	https://www.inaturalist.org/observations/11039277	19.6215	-99.0854	2018	Apr	16	Mexico	Mexico	iNaturalist
11141109	adult	succinea	https://www.inaturalist.org/observations/11141109	17.0575	-96.6963	2018	Apr	17	Mexico	Oaxaca	iNaturalist
11972256	adult	succinea	https://www.inaturalist.org/observations/11972256	25.6134	-100.282	2018	Apr	30	Mexico	Nuevo León	iNaturalist
11972286	adult	succinea	https://www.inaturalist.org/observations/11972286	25.6134	-100.282	2018	Apr	30	Mexico	Nuevo León	iNaturalist
12013422	adult	succinea	https://www.inaturalist.org/observations/12013422	25.7446	-100.309	2018	Apr	27	Mexico	Nuevo León	iNaturalist
12092051	adult	succinea	https://www.inaturalist.org/observations/12092051	25.7101	-100.356	2018	May	3	Mexico	Nuevo León	iNaturalist
13827656	adult	succinea	https://www.inaturalist.org/observations/13827656	20.7026	-99.8105	2018	Jan	20	Mexico	Querétaro	iNaturalist
13929592	adult	succinea	https://www.inaturalist.org/observations/13929592	25.6866	-100.316	2018	Jun	28	Mexico	Nuevo León	iNaturalist
14083397	adult	succinea	https://www.inaturalist.org/observations/14083397	19.3618	-99.0715	2018	Jul	5	Mexico	Distrito Federal	iNaturalist
14089532	adult	succinea	https://www.inaturalist.org/observations/14089532	19.3091	-98.908	2018	Jul	5	Mexico	Mexico	iNaturalist
14119223	adult	succinea	https://www.inaturalist.org/observations/14119223	-23.7089	-46.734	2018	Jul	6	Brazil	São Paulo	iNaturalist
14126635	adult	succinea	https://www.inaturalist.org/observations/14126635	19.3261	-98.2217	2016	May	7	Mexico	Tlaxcala	iNaturalist
14132740	adult	succinea	https://www.inaturalist.org/observations/14132740	-23.6098	-46.5689	2018	Jul	7	Brazil	São Paulo	iNaturalist
14135080	adult	succinea	https://www.inaturalist.org/observations/14135080	19.5944	-99.012	2018	Jul	6	Mexico	Mexico	iNaturalist
14170026	adult	succinea	https://www.inaturalist.org/observations/14170026	9.86432	-83.9124	2018	May	6	Costa Rica	Cartago	iNaturalist
14172284	adult	succinea	https://www.inaturalist.org/observations/14172284	4.70149	-74.0668	2018	Jul	8	Colombia	Cundinamarca	iNaturalist
14175398	adult	succinea	https://www.inaturalist.org/observations/14175398	5.70617	-73.4774	2018	Jul	7	Colombia	Boyacá	iNaturalist
14211395	adult	succinea	https://www.inaturalist.org/observations/14211395	-31.0225	-64.4691	2018	Jul	8	Argentina	Córdoba	iNaturalist
14211401	adult	succinea	https://www.inaturalist.org/observations/14211401	-31.0225	-64.4691	2018	Jul	8	Argentina	Córdoba	iNaturalist	hibernation
14218207	adult	succinea	https://www.inaturalist.org/observations/14218207	18.936	-99.2162	2018	Jul	9	Mexico	Morelos	iNaturalist
14218440	adult	succinea	https://www.inaturalist.org/observations/14218440	25.6392	-100.207	2018	Jun	10	Mexico	Nuevo León	iNaturalist
14245856	adult	succinea	https://www.inaturalist.org/observations/14245856	4.70252	-74.0686	2018	Jul	7	Colombia	Cundinamarca	iNaturalist
14246977	adult	succinea	https://www.inaturalist.org/observations/14246977	4.70291	-74.0662	2018	Jul	8	Colombia	Cundinamarca	iNaturalist
14268392	adult	succinea	https://www.inaturalist.org/observations/14268392	18.9418	-99.2392	2017	Sep	24	Mexico	Morelos	iNaturalist
14306726	adult	succinea	https://www.inaturalist.org/observations/14306726	25.6657	-100.268	2018	Feb	25	Mexico	Nuevo León	iNaturalist
14311760	adult	succinea	https://www.inaturalist.org/observations/14311760	18.9565	-99.3372	2018	Jul	2	Mexico	Morelos	iNaturalist
14327666	adult	succinea	https://www.inaturalist.org/observations/14327666	19.2844	-98.4349	2018	Jul	13	Mexico	Puebla	iNaturalist
14331468	adult	succinea	https://www.inaturalist.org/observations/14331468	-15.7294	-47.8589	2018	Jul	13	Brazil	Distrito Federal do Brasil	iNaturalist
14339371	adult	succinea	https://www.inaturalist.org/observations/14339371	19.9686	-99.5971	2018	Jul	14	Mexico	Mexico	iNaturalist
14354113	adult	succinea	https://www.inaturalist.org/observations/14354113	-25.5868	-54.5211	2018	Jul	14	Brazil	Paraná	iNaturalist
14406114	adult	succinea	https://www.inaturalist.org/observations/14406114	-23.5448	-46.6584	2011	Feb	14	Brazil	São Paulo	iNaturalist
14406927	adult	succinea	https://www.inaturalist.org/observations/14406927	25.7979	-100.306	2018	Jul	14	Mexico	Nuevo León	iNaturalist
14443310	adult	succinea	https://www.inaturalist.org/observations/14443310	3.4895	-76.5272	2014	Apr	26	Colombia	Valle del Cauca	iNaturalist
14708346	adult	succinea	https://www.inaturalist.org/observations/14708346	6.20132	-75.6345	2018	Mar	10	Colombia	Antioquia	iNaturalist
14877670	adult	succinea	https://www.inaturalist.org/observations/14877670	20.5517	-100.397	2018	Mar	9	Mexico	Querétaro	iNaturalist
14965515	adult	succinea	https://www.inaturalist.org/observations/14965515	6.29206	-75.4999	2018	Jun	27	Colombia	Antioquia	iNaturalist
14974112	adult	succinea	https://www.inaturalist.org/observations/14974112	4.67359	-74.0436	2017	Mar	4	Colombia	Cundinamarca	iNaturalist
15331953	adult	succinea	https://www.inaturalist.org/observations/15331953	4.93274	-74.4557	2018	Jan	23	Colombia	Cundinamarca	iNaturalist
15512362	adult	succinea	https://www.inaturalist.org/observations/15512362	-29.6694	-51.1331	2016	Oct	12	Brazil	Rio Grande do Sul	iNaturalist
15698278	adult	succinea	https://www.inaturalist.org/observations/15698278	-31.3614	-64.5829	2017	Dec	5	Argentina	Córdoba	iNaturalist
15722018	adult	succinea	https://www.inaturalist.org/observations/15722018	-29.4288	-50.3931	2018	Mar	13	Brazil	Rio Grande do Sul	iNaturalist
15732995	adult	succinea	https://www.inaturalist.org/observations/15732995	19.6799	-101.167	2017	Dec	27	Mexico	Michoacán	iNaturalist
15950310	adult	succinea	https://www.inaturalist.org/observations/15950310	-24.2606	-65.2094	2016	Oct	17	Argentina	Jujuy	iNaturalist
16053541	larval stage	NA	https://www.inaturalist.org/observations/16053541	-30.709	-51.2637	2016	Oct	2	Brazil	Rio Grande do Sul	iNaturalist
16119634	adult	succinea	https://www.inaturalist.org/observations/16119634	-34.1604	-58.7464	2015	Nov	28	Argentina	Buenos Aires	iNaturalist
16119636	adult	succinea	https://www.inaturalist.org/observations/16119636	-34.1604	-58.7464	2015	Nov	28	Argentina	Buenos Aires	iNaturalist
16121137	larval stage	NA	https://www.inaturalist.org/observations/16121137	-34.413	-58.9163	2017	Oct	21	Argentina	Buenos Aires	iNaturalist
16121399	larval stage	NA	https://www.inaturalist.org/observations/16121399	-34.4918	-58.4794	2017	Nov	4	Argentina	Buenos Aires	iNaturalist
16121565	adult	succinea	https://www.inaturalist.org/observations/16121565	-35.539	-58.1433	2016	Nov	12	Argentina	Buenos Aires	iNaturalist
16176331	adult	succinea	https://www.inaturalist.org/observations/16176331	-31.53	-64.1536	2016	Feb	19	Argentina	Córdoba	iNaturalist
16176470	adult	succinea	https://www.inaturalist.org/observations/16176470	-31.53	-64.1536	2016	Feb	19	Argentina	Córdoba	iNaturalist
16176525	adult	succinea	https://www.inaturalist.org/observations/16176525	-31.4785	-64.103	2015	Oct	9	Argentina	Córdoba	iNaturalist
16176564	larval stage	NA	https://www.inaturalist.org/observations/16176564	-31.4785	-64.103	2015	Oct	9	Argentina	Córdoba	iNaturalist
6824739900	larval stage	NA	https://www.flickr.com/photos/25902544@N04/6824739900	22.1419	-101.016	2012	Mar	10	Mexico	San Luis Potosí	Flickr
5365873428	adult	succinea	https://www.flickr.com/photos/28151617@N06/5365873428	25.6415	-100.363	2011	Jan	17	Mexico	Nuevo León	Flickr
251070868	adult	succinea	https://www.flickr.com/photos/29109750@N00/251070868	19.4755	-99.1333	2008	May	18	Mexico	Distrito Federal	Flickr
6473653563	adult	succinea	https://www.flickr.com/photos/58196955@N06/6473653563	19.4683	-99.1197	2011	Aug	13	Mexico	Distrito Federal	Flickr
35158812946	adult	succinea	https://www.flickr.com/photos/47815255@N00/35158812946	25.7918	-100.308	2015	Jan	21	Mexico	Nuevo León	Flickr
7377573742	adult	succinea	https://www.flickr.com/photos/58112422@N08/7377573742	25.6624	-100.411	2012	Apr	12	Mexico	Nuevo León	Flickr
8657931635	adult	succinea	https://www.flickr.com/photos/25064111@N02/8657931635	19.051	-98.1751	2013	Apr	17	Mexico	Puebla	Flickr
1392611300	adult	succinea	https://www.flickr.com/photos/22562085@N00/1392611300	19.595	-99.2306	2007	Sep	15	Mexico	Mexico	Flickr
16583304232	adult	succinea	https://www.flickr.com/photos/47815255@N00/16583304232	25.7919	-100.308	2015	Feb	19	Mexico	Nuevo León	Flickr
6771765577	adult	succinea	https://www.flickr.com/photos/30344567@N06/6771765577	18.91	-98.4353	2011	Jul	11	Mexico	Puebla	Flickr
471342222	adult	succinea	https://www.flickr.com/photos/70554294@N00/471342222	19.4149	-99.1882	2006	Oct	1	Mexico	Distrito Federal	Flickr
979966724	adult	succinea	https://www.flickr.com/photos/41003361@N00/979966724	25.1853	-99.8293	2007	Jul	30	Mexico	Nuevo León	Flickr
417105	larval stage	NA	https://www.inaturalist.org/observations/417105	25.483	-100.206	2013	Oct	2	Mexico	Nuevo León	iNaturalist
1861776	adult	succinea	https://www.inaturalist.org/observations/1861776	20.6969	-99.8189	2015	Jul	16	Mexico	Querétaro	iNaturalist
2426739	adult	succinea	https://www.inaturalist.org/observations/2426739	20.7019	-100.443	2011	Jan	27	Mexico	Querétaro	iNaturalist
2999087	adult	succinea	http://www.inaturalist.org/observations/2999087	19.3442	-99.1572	2016	Apr	21	Mexico	Distrito Federal	iNaturalist
4249525	larval stage	NA	https://www.inaturalist.org/observations/4249525	19.2951	-98.2395	2016	Sep	22	Mexico	Tlaxcala	iNaturalist
4636274	adult	succinea	https://www.inaturalist.org/observations/4636274	20.502	-100.267	2016	Nov	12	Mexico	Querétaro	iNaturalist
4656585	adult	succinea	http://www.inaturalist.org/observations/4656585	20.5359	-100.212	2016	Nov	18	Mexico	Querétaro	iNaturalist
5435558	pupa	NA	https://www.inaturalist.org/observations/5435558	4.71083	-74.0314	2017	Mar	23	Colombia	Cundinamarca	iNaturalist
14412417	larval stage	NA	https://www.inaturalist.org/observations/14412417	-15.7294	-47.8588	2018	Jul	16	Brazil	Distrito Federal do Brasil	iNaturalist
14421812	adult	succinea	https://www.inaturalist.org/observations/14421812	-25.4353	-49.2185	2018	Jul	16	Brazil	Paraná	iNaturalist
14443889	adult	succinea	https://www.inaturalist.org/observations/14443889	18.9345	-99.2213	2018	Jul	16	Mexico	Morelos	iNaturalist
14477529	adult	succinea	https://www.inaturalist.org/observations/14477529	19.6581	-99.1195	2018	Jul	16	Mexico	Mexico	iNaturalist
14531757	adult	succinea	https://www.inaturalist.org/observations/14531757	19.2055	-99.1977	2018	Jul	19	Mexico	Distrito Federal	iNaturalist
14541323	adult	succinea	https://www.inaturalist.org/observations/14541323	19.0651	-98.3412	2018	Jul	19	Mexico	Puebla	iNaturalist
14558816	adult	succinea	https://www.inaturalist.org/observations/14558816	-25.4099	-49.2658	2018	Jul	20	Brazil	Paraná	iNaturalist
14563281	adult	succinea	https://www.inaturalist.org/observations/14563281	25.7616	-100.316	2018	Jul	20	Mexico	Nuevo León	iNaturalist
14594549	larval stage	NA	https://www.inaturalist.org/observations/14594549	4.66292	-74.0492	2018	Jul	21	Colombia	Cundinamarca	iNaturalist
14606859	adult	succinea	https://www.inaturalist.org/observations/14606859	-27.6849	-48.4973	2018	Jul	22	Brazil	Santa Catarina	iNaturalist
14649862	adult	succinea	https://www.inaturalist.org/observations/14649862	-25.4354	-49.2185	2018	Jul	23	Brazil	Paraná	iNaturalist
14664563	adult	succinea	https://www.inaturalist.org/observations/14664563	4.32997	-74.3632	2018	Jul	23	Colombia	Cundinamarca	iNaturalist
14672442	adult	succinea	https://www.inaturalist.org/observations/14672442	-23.5489	-46.6617	2018	Jul	23	Brazil	São Paulo	iNaturalist
14699134	adult	succinea	https://www.inaturalist.org/observations/14699134	19.443	-99.1579	2018	Jul	24	Mexico	Distrito Federal	iNaturalist
14707687	adult	succinea	https://www.inaturalist.org/observations/14707687	25.6772	-100.284	2018	Jul	24	Mexico	Nuevo León	iNaturalist
14723576	larval stage	NA	https://www.inaturalist.org/observations/14723576	19.7213	-99.2202	2018	Jul	25	Mexico	Mexico	iNaturalist
14768640	adult	succinea	https://www.inaturalist.org/observations/14768640	25.6772	-100.284	2018	Jul	26	Mexico	Nuevo León	iNaturalist
14790372	adult	succinea	https://www.inaturalist.org/observations/14790372	18.9363	-99.2463	2018	Jul	27	Mexico	Morelos	iNaturalist
14807333	adult	succinea	https://www.inaturalist.org/observations/14807333	18.9217	-99.2389	2018	Jul	27	Mexico	Morelos	iNaturalist
14850807	adult	succinea	https://www.inaturalist.org/observations/14850807	18.7838	-99.2033	2018	Jul	28	Mexico	Morelos	iNaturalist
14897329	adult	succinea	https://www.inaturalist.org/observations/14897329	-34.5797	-59.0555	2018	Jul	29	Argentina	Buenos Aires	iNaturalist
14946042	adult	succinea	https://www.inaturalist.org/observations/14946042	-30.8747	-64.2373	2018	Jul	30	Argentina	Córdoba	iNaturalist
15141515	adult	succinea	https://www.inaturalist.org/observations/15141515	-23.5865	-46.6875	2018	Aug	5	Brazil	São Paulo	iNaturalist
15141551	adult	succinea	https://www.inaturalist.org/observations/15141551	-23.5862	-46.689	2018	Aug	5	Brazil	São Paulo	iNaturalist
15188970	adult	succinea	https://www.inaturalist.org/observations/15188970	18.7911	-99.2367	2018	Aug	6	Mexico	Morelos	iNaturalist
15228125	adult	succinea	https://www.inaturalist.org/observations/15228125	-25.4354	-49.2198	2018	Aug	8	Brazil	Paraná	iNaturalist
15263335	adult	succinea	https://www.inaturalist.org/observations/15263335	-23.609	-46.69	2018	Aug	9	Brazil	São Paulo	iNaturalist
15265969	adult	succinea	https://www.inaturalist.org/observations/15265969	-25.4354	-49.2199	2018	Aug	9	Brazil	Paraná	iNaturalist
15273607	adult	succinea	https://www.inaturalist.org/observations/15273607	19.3181	-99.1225	2018	Aug	5	Mexico	Distrito Federal	iNaturalist
15274768	adult	succinea	https://www.inaturalist.org/observations/15274768	18.8021	-99.6707	2018	Aug	9	Mexico	Mexico	iNaturalist
15309707	adult	succinea	https://www.inaturalist.org/observations/15309707	-33.8899	-53.5257	2018	Aug	7	Uruguay	Rocha	iNaturalist
15314941	adult	succinea	https://www.inaturalist.org/observations/15314941	-25.4172	-49.3018	2018	Aug	10	Brazil	Paraná	iNaturalist
15323179	adult	succinea	https://www.inaturalist.org/observations/15323179	19.0517	-98.315	2018	Aug	11	Mexico	Puebla	iNaturalist
15401966	adult	succinea	https://www.inaturalist.org/observations/15401966	-36.7133	-71.8346	2018	Aug	13	Chile	Bío Bío	iNaturalist	hibernation
15409050	adult	succinea	https://www.inaturalist.org/observations/15409050	-32.8568	-68.8556	2018	Aug	13	Argentina	Mendoza	iNaturalist
15410357	adult	succinea	https://www.inaturalist.org/observations/15410357	18.7822	-99.231	2018	Aug	13	Mexico	Morelos	iNaturalist
15422059	larval stage	NA	https://www.inaturalist.org/observations/15422059	18.984	-99.1001	2018	Aug	13	Mexico	Morelos	iNaturalist
15429192	adult	succinea	https://www.inaturalist.org/observations/15429192	19.4838	-99.1276	2018	Aug	14	Mexico	Distrito Federal	iNaturalist
15438210	adult	succinea	https://www.inaturalist.org/observations/15438210	18.9078	-99.2368	2018	Aug	14	Mexico	Morelos	iNaturalist
15732783	adult	succinea	https://www.inaturalist.org/observations/15732783	-23.5588	-46.7223	2018	Jul	20	Brazil	São Paulo	iNaturalist
15780816	adult	succinea	https://www.inaturalist.org/observations/15780816	-23.524	-46.5547	2018	Aug	22	Brazil	São Paulo	iNaturalist	parasitized with Hesperomyces virescens s.l. [66]
15849007	larval stage	NA	https://www.inaturalist.org/observations/15849007	-23.5227	-46.554	2018	Aug	24	Brazil	São Paulo	iNaturalist
15894166	adult	succinea	https://www.inaturalist.org/observations/15894166	4.66739	-74.0877	2018	Aug	25	Colombia	Cundinamarca	iNaturalist
15920408	adult	succinea	https://www.inaturalist.org/observations/15920408	-25.4166	-49.302	2018	Aug	23	Brazil	Paraná	iNaturalist
15920529	larval stage	NA	https://www.inaturalist.org/observations/15920529	-25.5142	-49.3004	2018	Aug	26	Brazil	Paraná	iNaturalist
15966725	adult	succinea	https://www.inaturalist.org/observations/15966725	19.1131	-98.3497	2018	Aug	27	Mexico	Puebla	iNaturalist
15983275	adult	succinea	https://www.inaturalist.org/observations/15983275	19.4973	-101.856	2018	Aug	28	Mexico	Michoacán	iNaturalist
16012633	adult	succinea	https://www.inaturalist.org/observations/16012633	-23.607	-46.6747	2018	Aug	29	Brazil	São Paulo	iNaturalist
16035232	adult	succinea	https://www.inaturalist.org/observations/16035232	-23.6206	-46.6814	2018	Aug	30	Brazil	São Paulo	iNaturalist
16118677	adult	succinea	https://www.inaturalist.org/observations/16118677	4.66232	-74.0841	2018	Jul	25	Colombia	Cundinamarca	iNaturalist
16120778	adult	succinea	https://www.inaturalist.org/observations/16120778	17.0175	-96.7531	2018	Sep	1	Mexico	Oaxaca	iNaturalist
16136749	larval stage	NA	https://www.inaturalist.org/observations/16136749	19.3064	-99.1861	2018	Sep	2	Mexico	Distrito Federal	iNaturalist
16140779	adult	succinea	https://www.inaturalist.org/observations/16140779	19.3788	-99.1841	2018	Sep	2	Mexico	Distrito Federal	iNaturalist
16150496	adult	succinea	https://www.inaturalist.org/observations/16150496	21.0045	-101.262	2018	Sep	2	Mexico	Guanajuato	iNaturalist
16251575	adult	succinea	https://www.inaturalist.org/observations/16251575	19.4279	-99.134	2018	Sep	3	Mexico	Distrito Federal	iNaturalist
16270493	adult	succinea	https://www.inaturalist.org/observations/16270493	25.3637	-100.977	2018	Sep	6	Mexico	Coahuila	iNaturalist
16270724	adult	succinea	https://www.inaturalist.org/observations/16270724	-23.6058	-46.6933	2018	Sep	6	Brazil	São Paulo	iNaturalist
16310790	adult	succinea	https://www.inaturalist.org/observations/16310790	19.4279	-99.134	2018	Aug	30	Mexico	Distrito Federal	iNaturalist
16324402	adult	succinea	https://www.inaturalist.org/observations/16324402	-27.685	-48.4972	2018	Sep	7	Brazil	Santa Catarina	iNaturalist
16344670	adult	succinea	https://www.inaturalist.org/observations/16344670	20.5329	-100.343	2018	Sep	8	Mexico	Querétaro	iNaturalist
16353721	adult	succinea	https://www.inaturalist.org/observations/16353721	19.6739	-101.187	2018	Sep	8	Mexico	Michoacán	iNaturalist
16354861	adult	succinea	https://www.inaturalist.org/observations/16354861	19.5301	-99.0884	2018	Aug	31	Mexico	Mexico	iNaturalist
16374588	adult	succinea	https://www.inaturalist.org/observations/16374588	-23.7102	-46.7369	2018	Sep	7	Brazil	São Paulo	iNaturalist
16375822	adult	succinea	https://www.inaturalist.org/observations/16375822	-23.7113	-46.7362	2018	Sep	7	Brazil	São Paulo	iNaturalist
16387256	adult	succinea	https://www.inaturalist.org/observations/16387256	-23.6074	-46.6746	2018	Sep	10	Brazil	São Paulo	iNaturalist
16420841	adult	succinea	https://www.inaturalist.org/observations/16420841	-25.4353	-49.2186	2018	Sep	11	Brazil	Paraná	iNaturalist
16450362	adult	succinea	https://www.inaturalist.org/observations/16450362	-15.7573	-47.8384	2018	Aug	15	Brazil	Distrito Federal do Brasil	iNaturalist
16551341	adult	succinea	https://www.inaturalist.org/observations/16551341	-33.4962	-70.5162	2018	Sep	15	Chile	Metropolitana de Santiago	iNaturalist
16559625	adult	succinea	https://www.inaturalist.org/observations/16559625	25.3656	-100.193	2018	Sep	14	Mexico	Nuevo León	iNaturalist
16560635	adult	succinea	https://www.inaturalist.org/observations/16560635	25.677	-100.284	2018	Sep	15	Mexico	Nuevo León	iNaturalist
16574155	larval stage	NA	https://www.inaturalist.org/observations/16574155	19.644	-101.227	2018	Sep	15	Mexico	Michoacán	iNaturalist
16601696	adult	succinea	https://www.inaturalist.org/observations/16601696	4.66838	-74.0876	2018	Sep	16	Colombia	Cundinamarca	iNaturalist
16631448	larval stage	NA	https://www.inaturalist.org/observations/16631448	19.6523	-101.218	2018	Sep	7	Mexico	Michoacán	iNaturalist
16634004	adult	succinea	https://www.inaturalist.org/observations/16634004	19.32	-99.0796	2018	Sep	15	Mexico	Distrito Federal	iNaturalist
16672986	adult	succinea	https://www.inaturalist.org/observations/16672986	20.6498	-100.432	2018	Sep	18	Mexico	Querétaro	iNaturalist
16729619	adult	succinea	https://www.inaturalist.org/observations/16729619	25.677	-100.285	2018	Sep	20	Mexico	Nuevo León	iNaturalist
16736290	adult	succinea	https://www.inaturalist.org/observations/16736290	20.9181	-100.727	2018	Sep	20	Mexico	Guanajuato	iNaturalist
16772958	huevos	NA	https://www.inaturalist.org/observations/16772958	-36.5413	-72.0845	2018	Sep	21	Chile	Bío Bío	iNaturalist
16793365	adult	succinea	https://www.inaturalist.org/observations/16793365	20.6469	-101.335	2018	Sep	16	Mexico	Guanajuato	iNaturalist
16793397	adult	succinea	https://www.inaturalist.org/observations/16793397	20.6464	-101.339	2018	Sep	17	Mexico	Guanajuato	iNaturalist
16808879	adult	succinea	https://www.inaturalist.org/observations/16808879	-15.7299	-47.8597	2018	Sep	22	Brazil	Distrito Federal do Brasil	iNaturalist
16836269	adult	succinea	https://www.inaturalist.org/observations/16836269	20.6722	-103.393	2018	Sep	22	Mexico	Jalisco	iNaturalist
16852302	adult	succinea	https://www.inaturalist.org/observations/16852302	-21.7763	-43.3742	2018	Sep	23	Brazil	Minas Gerais	iNaturalist
16853282	adult	succinea	https://www.inaturalist.org/observations/16853282	4.7029	-74.0667	2018	Apr	1	Colombia	Cundinamarca	iNaturalist
16854908	adult	succinea	https://www.inaturalist.org/observations/16854908	4.66722	-74.0879	2018	Jun	10	Colombia	Cundinamarca	iNaturalist
16859898	adult	succinea	https://www.inaturalist.org/observations/16859898	6.26157	-75.5767	2018	Sep	20	Colombia	Antioquia	iNaturalist
16863375	adult	succinea	https://www.inaturalist.org/observations/16863375	-15.7573	-47.8384	2018	Sep	23	Brazil	Distrito Federal do Brasil	iNaturalist
16866951	adult	succinea	https://www.inaturalist.org/observations/16866951	-33.7288	-70.4776	2013	Jul	16	Chile	Metropolitana de Santiago	iNaturalist	hibernation
16867733	adult	succinea	https://www.inaturalist.org/observations/16867733	-33.7248	-70.4893	2013	Aug	25	Chile	Metropolitana de Santiago	iNaturalist
16902763	adult	succinea	https://www.inaturalist.org/observations/16902763	-22.4231	-45.487	2018	Sep	25	Brazil	Minas Gerais	iNaturalist
16905004	adult	succinea	https://www.inaturalist.org/observations/16905004	14.5445	-90.4617	2018	Sep	28	Guatemala	Guatemala	iNaturalist
16943316	adult	succinea	https://www.inaturalist.org/observations/16943316	-30.6816	-51.3949	2018	Sep	26	Brazil	Rio Grande do Sul	iNaturalist
16945254	adult	succinea	https://www.inaturalist.org/observations/16945254	-24.5323	-53.7359	2012	Jul	5	Brazil	Paraná	iNaturalist
16946439	adult	succinea	https://www.inaturalist.org/observations/16946439	-38.5284	-58.7069	2018	Sep	24	Argentina	Buenos Aires	iNaturalist
16948651	adult	succinea	https://www.inaturalist.org/observations/16948651	-33.5841	-70.6964	2013	Jan	9	Chile	Metropolitana de Santiago	iNaturalist
16960804	larval stage	NA	https://www.inaturalist.org/observations/16960804	-23.4423	-46.5531	2018	Sep	27	Brazil	São Paulo	iNaturalist
16978943	adult	succinea	https://www.inaturalist.org/observations/16978943	21.3564	-101.951	2018	Sep	27	Mexico	Jalisco	iNaturalist
17014577	adult	succinea	https://www.inaturalist.org/observations/17014577	-25.434	-49.2877	2018	Sep	28	Brazil	Paraná	iNaturalist
17025903	adult	succinea	https://www.inaturalist.org/observations/17025903	4.94562	-73.9573	2018	Sep	29	Colombia	Cundinamarca	iNaturalist
17029510	larval stage	NA	https://www.inaturalist.org/observations/17029510	-33.1102	-64.3426	2018	Sep	26	Argentina	Córdoba	iNaturalist
17032754	adult	succinea	https://www.inaturalist.org/observations/17032754	-28.4614	-48.7932	2012	Oct	5	Brazil	Santa Catarina	iNaturalist
17041021	adult	succinea	https://www.inaturalist.org/observations/17041021	25.6772	-100.282	2018	Sep	29	Mexico	Nuevo León	iNaturalist
17048337	larval stage	NA	https://www.inaturalist.org/observations/17048337	-27.1624	-48.5793	2018	Sep	29	Brazil	Santa Catarina	iNaturalist
17059804	adult	succinea	https://www.inaturalist.org/observations/17059804	6.14467	-75.5344	2018	Sep	30	Colombia	Antioquia	iNaturalist
17063201	adult	succinea	https://www.inaturalist.org/observations/17063201	4.9446	-73.9531	2018	Sep	29	Colombia	Cundinamarca	iNaturalist
17076500	larval stage	NA	https://www.inaturalist.org/observations/17076500	-26.7137	-65.4397	2018	Sep	30	Argentina	Tucumán	iNaturalist
17099582	adult	succinea	https://www.inaturalist.org/observations/17099582	-33.8085	-71.6589	2018	Aug	30	Chile	Valparaíso	iNaturalist
17109206	adult	succinea	https://www.inaturalist.org/observations/17109206	-22.9494	-43.1563	2018	Oct	1	Brazil	Rio de Janeiro	iNaturalist
17113297	adult	succinea	https://www.inaturalist.org/observations/17113297	-27.1625	-48.5794	2018	Oct	1	Brazil	Santa Catarina	iNaturalist
17115582	adult	succinea	https://www.inaturalist.org/observations/17115582	4.66763	-74.0881	2018	Sep	8	Colombia	Cundinamarca	iNaturalist
17150204	adult	succinea	https://www.inaturalist.org/observations/17150204	18.8733	-98.9703	2018	Mar	8	Mexico	Morelos	iNaturalist
17159934	adult	succinea	https://www.inaturalist.org/observations/17159934	19.0433	-98.2997	2018	Mar	9	Mexico	Puebla	iNaturalist
17172822	adult	succinea	https://www.inaturalist.org/observations/17172822	-27.5441	-48.4603	2018	Aug	5	Brazil	Santa Catarina	iNaturalist
17176147	adult	succinea	https://www.inaturalist.org/observations/17176147	19.3127	-99.6981	2018	Oct	2	Mexico	Mexico	iNaturalist
17185617	adult	succinea	https://www.inaturalist.org/observations/17185617	-15.7294	-47.8589	2018	Oct	4	Brazil	Distrito Federal do Brasil	iNaturalist
17216532	adult	succinea	https://www.inaturalist.org/observations/17216532	25.6628	-100.364	2018	Oct	5	Mexico	Nuevo León	iNaturalist
17225079	adult	succinea	https://www.inaturalist.org/observations/17225079	19.5645	-98.9183	2018	Oct	5	Mexico	Mexico	iNaturalist
17226047	adult	succinea	https://www.inaturalist.org/observations/17226047	19.5646	-98.9183	2018	Oct	5	Mexico	Mexico	iNaturalist
17248761	adult	succinea	https://www.inaturalist.org/observations/17248761	4.94606	-73.9589	2018	Sep	29	Colombia	Cundinamarca	iNaturalist
17250707	adult	succinea	https://www.inaturalist.org/observations/17250707	4.9379	-73.9788	2018	Sep	29	Colombia	Cundinamarca	iNaturalist
17266250	larval stage	NA	https://www.inaturalist.org/observations/17266250	-33.3969	-70.6021	2018	Oct	7	Chile	Metropolitana de Santiago	iNaturalist
17282303	adult	succinea	https://www.inaturalist.org/observations/17282303	25.664	-100.364	2018	Oct	6	Mexico	Nuevo León	iNaturalist
17306680	adult	succinea	https://www.inaturalist.org/observations/17306680	18.5266	-95.1349	2018	Sep	29	Mexico	Veracruz	iNaturalist
17331153	adult	succinea	https://www.inaturalist.org/observations/17331153	19.0561	-98.3034	2018	Oct	8	Mexico	Puebla	iNaturalist
17351077	adult	succinea	https://www.inaturalist.org/observations/17351077	-37.6035	-61.3774	2018	Oct	9	Argentina	Buenos Aires	iNaturalist
17357063	adult	succinea	https://www.inaturalist.org/observations/17357063	-23.6084	-46.6857	2018	Oct	9	Brazil	São Paulo	iNaturalist
17358993	pupa	NA	https://www.inaturalist.org/observations/17358993	-34.6698	-58.7034	2018	Oct	9	Argentina	Buenos Aires	iNaturalist
17361635	adult	succinea	https://www.inaturalist.org/observations/17361635	-15.7293	-47.8588	2018	Oct	9	Brazil	Distrito Federal do Brasil	iNaturalist
17385133	adult	succinea	https://www.inaturalist.org/observations/17385133	-36.8636	-73.0983	2018	Oct	10	Chile	Bío Bío	iNaturalist
17421614	adult	succinea	https://www.inaturalist.org/observations/17421614	19.868	-100.842	2018	Jul	14	Mexico	Michoacán	iNaturalist
17435563	larval stage	NA	https://www.inaturalist.org/observations/17435563	-33.5003	-70.6569	2018	Oct	10	Chile	Metropolitana de Santiago	iNaturalist
17436494	adult	succinea	https://www.inaturalist.org/observations/17436494	19.366	-98.1357	2018	Oct	12	Mexico	Tlaxcala	iNaturalist
17449389	adult	succinea	https://www.inaturalist.org/observations/17449389	-26.1005	-48.6148	2018	Oct	12	Brazil	Santa Catarina	iNaturalist
17453124	adult	succinea	https://www.inaturalist.org/observations/17453124	25.6771	-100.282	2018	Oct	12	Mexico	Nuevo León	iNaturalist
17531955	adult	succinea	https://www.inaturalist.org/observations/17531955	-27.9543	-53.1754	2018	Oct	13	Brazil	Rio Grande do Sul	iNaturalist
17538539	larval stage	NA	https://www.inaturalist.org/observations/17538539	-33.3953	-70.5287	2018	Oct	15	Chile	Metropolitana de Santiago	iNaturalist
17539891	pupa	NA	https://www.inaturalist.org/observations/17539891	-33.3952	-70.5288	2018	Oct	15	Chile	Metropolitana de Santiago	iNaturalist
17546965	adult	succinea	https://www.inaturalist.org/observations/17546965	-33.4817	-70.5414	2018	Oct	14	Chile	Metropolitana de Santiago	iNaturalist
17548942	pupa	NA	https://www.inaturalist.org/observations/17548942	-33.4188	-70.6158	2018	Oct	14	Chile	Metropolitana de Santiago	iNaturalist
17654476	adult	succinea	https://www.inaturalist.org/observations/17654476	25.619	-100.296	2018	Oct	19	Mexico	Nuevo León	iNaturalist
17691864	larval stage	NA	https://www.inaturalist.org/observations/17691864	-33.4752	-70.5773	2018	Oct	19	Chile	Metropolitana de Santiago	iNaturalist
17715349	adult	succinea	https://www.inaturalist.org/observations/17715349	19.3202	-99.1931	2018	Oct	20	Mexico	Distrito Federal	iNaturalist
17747961	adult	succinea	https://www.inaturalist.org/observations/17747961	-26.1004	-48.6149	2018	Oct	22	Brazil	Santa Catarina	iNaturalist
17748876	adult	succinea	https://www.inaturalist.org/observations/17748876	-25.4354	-49.2185	2018	Oct	22	Brazil	Paraná	iNaturalist
17752021	adult	succinea	https://www.inaturalist.org/observations/17752021	-23.6127	-46.671	2018	Oct	22	Brazil	São Paulo	iNaturalist
17754174	adult	succinea	https://www.inaturalist.org/observations/17754174	19.0425	-98.3008	2018	Oct	22	Mexico	Puebla	iNaturalist
17766888	adult	succinea	https://www.inaturalist.org/observations/17766888	4.78179	-74.0551	2018	Oct	20	Colombia	Cundinamarca	iNaturalist
17771676	larval stage	NA	https://www.inaturalist.org/observations/17771676	-33.377	-70.5778	2018	Oct	23	Chile	Metropolitana de Santiago	iNaturalist
17772143	larval stage	NA	https://www.inaturalist.org/observations/17772143	-33.4482	-70.6824	2018	Oct	23	Chile	Metropolitana de Santiago	iNaturalist
17783517	adult	succinea	https://www.inaturalist.org/observations/17783517	25.6773	-100.281	2018	Oct	20	Mexico	Nuevo León	iNaturalist
17799897	adult	succinea	https://www.inaturalist.org/observations/17799897	20.0539	-103.118	2017	Dec	9	Mexico	Jalisco	iNaturalist
17800509	adult	succinea	https://www.inaturalist.org/observations/17800509	3.36289	-76.5365	2018	Oct	6	Colombia	Valle del Cauca	iNaturalist
17812892	adult	succinea	https://www.inaturalist.org/observations/17812892	6.19333	-75.292	2017	Mar	19	Colombia	Antioquia	iNaturalist
17824493	adult	succinea	https://www.inaturalist.org/observations/17824493	-0.209072	-78.4955	2018	Oct	25	Ecuador	Pichincha	iNaturalist
17824845	adult	succinea	https://www.inaturalist.org/observations/17824845	-0.209942	-78.4952	2018	Oct	25	Ecuador	Pichincha	iNaturalist
17841875	adult	succinea	https://www.inaturalist.org/observations/17841875	-39.2802	-72.2252	2017	Feb	21	Chile	Araucanía	iNaturalist
17855359	adult	succinea	https://www.inaturalist.org/observations/17855359	-25.4356	-49.2186	2018	Oct	26	Brazil	Paraná	iNaturalist
17861988	adult	succinea	https://www.inaturalist.org/observations/17861988	19.3644	-98.1326	2018	Oct	24	Mexico	Tlaxcala	iNaturalist
17878490	adult	succinea	https://www.inaturalist.org/observations/17878490	-39.8522	-73.2327	2018	Oct	27	Chile	Los Ríos	iNaturalist
17883006	larval stage	NA	https://www.inaturalist.org/observations/17883006	-25.4271	-49.2423	2018	Oct	27	Brazil	Paraná	iNaturalist
17903358	adult	succinea	https://www.inaturalist.org/observations/17903358	-27.5928	-48.4908	2018	Oct	28	Brazil	Santa Catarina	iNaturalist
17913527	larval stage	NA	https://www.inaturalist.org/observations/17913527	18.9198	-99.4816	2018	Oct	28	Mexico	Mexico	iNaturalist
17931975	adult	succinea	https://www.inaturalist.org/observations/17931975	5.52798	-73.3644	2018	Oct	25	Colombia	Boyacá	iNaturalist
17938718	larval stage	NA	https://www.inaturalist.org/observations/17938718	-33.5838	-70.8318	2018	Oct	29	Chile	Metropolitana de Santiago	iNaturalist
17957643	adult	succinea	https://www.inaturalist.org/observations/17957643	-15.7295	-47.8588	2018	Oct	30	Brazil	Distrito Federal do Brasil	iNaturalist
17964396	adult	succinea	https://www.inaturalist.org/observations/17964396	17.1447	-96.7449	2018	Oct	28	Mexico	Oaxaca	iNaturalist
17968532	adult	succinea	https://www.inaturalist.org/observations/17968532	-23.5233	-46.5533	2018	Oct	30	Brazil	São Paulo	iNaturalist
18000179	larval stage	NA	https://www.inaturalist.org/observations/18000179	-33.5436	-70.6731	2018	Oct	20	Chile	Metropolitana de Santiago	iNaturalist
18000821	adult	succinea	https://www.inaturalist.org/observations/18000821	25.6808	-100.24	2018	Oct	30	Mexico	Nuevo León	iNaturalist
18017449	larval stage	NA	https://www.inaturalist.org/observations/18017449	-33.4977	-70.6089	2018	Oct	31	Chile	Metropolitana de Santiago	iNaturalist
18017450	pupa	NA	https://www.inaturalist.org/observations/18017450	-33.4977	-70.6089	2018	Oct	31	Chile	Metropolitana de Santiago	iNaturalist
18017503	adult	succinea	https://www.inaturalist.org/observations/18017503	-33.498	-70.6126	2018	Oct	31	Chile	Metropolitana de Santiago	iNaturalist
18026013	adult	succinea	https://www.inaturalist.org/observations/18026013	19.0369	-98.2809	2018	Nov	1	Mexico	Puebla	iNaturalist
18034533	adult	succinea	https://www.inaturalist.org/observations/18034533	20.7383	-103.514	2018	Nov	2	Mexico	Jalisco	iNaturalist
18034882	larval stage	NA	https://www.inaturalist.org/observations/18034882	-33.5416	-70.5858	2018	Nov	2	Chile	Metropolitana de Santiago	iNaturalist
18034892	larval stage	NA	https://www.inaturalist.org/observations/18034892	-33.5415	-70.5859	2018	Nov	2	Chile	Metropolitana de Santiago	iNaturalist
18135386	adult	succinea	https://www.inaturalist.org/observations/18135386	-0.228434	-78.3716	2018	Nov	5	Ecuador	Pichincha	iNaturalist
18173331	adult	succinea	https://www.inaturalist.org/observations/18173331	-25.4357	-49.2186	2018	Nov	6	Brazil	Paraná	iNaturalist
18173334	adult	succinea	https://www.inaturalist.org/observations/18173334	-25.4356	-49.2187	2018	Nov	6	Brazil	Paraná	iNaturalist
18222828	larval stage	NA	https://www.inaturalist.org/observations/18222828	27.9828	-101.428	2018	Nov	4	Mexico	Coahuila	iNaturalist
18270483	adult	succinea	https://www.inaturalist.org/observations/18270483	20.7458	-103.507	2017	Dec	28	Mexico	Jalisco	iNaturalist
18299433	adult	spectabilis	https://www.inaturalist.org/observations/18299433	-0.218462	-78.3759	2018	Nov	9	Ecuador	Pichincha	iNaturalist
18343339	adult	spectabilis	https://www.inaturalist.org/observations/18343339	-0.203263	-78.4527	2018	Nov	9	Ecuador	Pichincha	iNaturalist
18351556	adult	succinea	https://www.inaturalist.org/observations/18351556	-24.1625	-65.3277	2018	Nov	1	Argentina	Jujuy	iNaturalist
18358674	adult	spectabilis	https://www.inaturalist.org/observations/18358674	-0.203225	-78.4526	2018	Nov	9	Ecuador	Pichincha	iNaturalist
18359059	adult	spectabilis	https://www.inaturalist.org/observations/18359059	-0.228414	-78.3716	2018	Nov	12	Ecuador	Pichincha	iNaturalist
18382972	adult	succinea	https://www.inaturalist.org/observations/18382972	19.3662	-98.1334	2018	Nov	10	Mexico	Tlaxcala	iNaturalist	hibernation
18393800	adult	succinea	https://www.inaturalist.org/observations/18393800	-31.8155	-64.4247	2018	Nov	11	Argentina	Córdoba	iNaturalist
18393801	adult	succinea	https://www.inaturalist.org/observations/18393801	-32.3794	-63.2106	2018	Nov	1	Argentina	Córdoba	iNaturalist
18393802	adult	succinea	https://www.inaturalist.org/observations/18393802	-32.3792	-63.2106	2018	Nov	1	Argentina	Córdoba	iNaturalist
18401263	adult	succinea	https://www.inaturalist.org/observations/18401263	-0.228571	-78.3716	2018	Nov	14	Ecuador	Pichincha	iNaturalist
18420176	adult	succinea	https://www.inaturalist.org/observations/18420176	-31.1639	-64.3467	2018	Nov	15	Argentina	Córdoba	iNaturalist
18460114	adult	succinea	https://www.inaturalist.org/observations/18460114	25.677	-100.282	2018	Nov	17	Mexico	Nuevo León	iNaturalist
18463677	adult	succinea	https://www.inaturalist.org/observations/18463677	-0.294844	-78.5535	2018	Nov	17	Ecuador	Pichincha	iNaturalist
18471304	adult	succinea	https://www.inaturalist.org/observations/18471304	-30.0346	-51.1851	2018	Nov	18	Brazil	Rio Grande do Sul	iNaturalist
18475051	adult	succinea	https://www.inaturalist.org/observations/18475051	-34.5553	-58.4347	2018	Nov	18	Argentina	Ciudad de Buenos Aires	iNaturalist
18500194	adult	succinea	https://www.inaturalist.org/observations/18500194	19.6465	-99.0617	2018	Nov	10	Mexico	Mexico	iNaturalist
18501492	adult	succinea	https://www.inaturalist.org/observations/18501492	-31.3025	-64.4649	2018	Nov	19	Argentina	Córdoba	iNaturalist
18515066	adult	succinea	https://www.inaturalist.org/observations/18515066	-24.7689	-51.7959	2018	Nov	19	Brazil	Paraná	iNaturalist
18519153	larval stage	NA	https://www.inaturalist.org/observations/18519153	-34.8927	-56.1559	2018	Nov	20	Uruguay	Montevideo	iNaturalist
18520421	larval stage	NA	https://www.inaturalist.org/observations/18520421	-25.4356	-49.2187	2018	Nov	19	Brazil	Paraná	iNaturalist
18543354	adult	succinea	https://www.inaturalist.org/observations/18543354	-23.7106	-46.7376	2018	Nov	20	Brazil	São Paulo	iNaturalist
18543895	adult	succinea	https://www.inaturalist.org/observations/18543895	19.4237	-99.1824	2018	Oct	12	Mexico	Distrito Federal	iNaturalist
18555161	adult	succinea	https://www.inaturalist.org/observations/18555161	-38.5009	-58.7134	2010	Dec	11	Argentina	Buenos Aires	iNaturalist
18577132	adult	succinea	https://www.inaturalist.org/observations/18577132	25.4497	-100.987	2018	Nov	22	Mexico	Coahuila	iNaturalist
18653491	larval stage	NA	https://www.inaturalist.org/observations/18653491	-25.4355	-49.2188	2018	Nov	26	Brazil	Paraná	iNaturalist
18679875	adult	succinea	https://www.inaturalist.org/observations/18679875	-23.6245	-46.6981	2018	Nov	27	Brazil	São Paulo	iNaturalist
18699219	adult	succinea	https://www.inaturalist.org/observations/18699219	-0.186079	-78.4853	2018	Nov	28	Ecuador	Pichincha	iNaturalist
18724442	adult	succinea	https://www.inaturalist.org/observations/18724442	10.1269	-84.2655	2018	Oct	25	Costa Rica	Alajuela	iNaturalist
18734267	adult	succinea	https://www.inaturalist.org/observations/18734267	-31.3607	-64.1312	2018	Nov	29	Argentina	Córdoba	iNaturalist
18741398	adult	succinea	https://www.inaturalist.org/observations/18741398	20.7465	-103.512	2018	Nov	30	Mexico	Jalisco	iNaturalist
18757514	larval stage	NA	https://www.inaturalist.org/observations/18757514	-33.4336	-70.5981	2018	Dec	1	Chile	Valparaíso	iNaturalist
18757693	adult	succinea	https://www.inaturalist.org/observations/18757693	-34.542	-58.4587	2018	Dec	1	Argentina	Ciudad de Buenos Aires	iNaturalist
18763044	adult	succinea	https://www.inaturalist.org/observations/18763044	-32.7158	-62.1806	2018	Dec	1	Argentina	Córdoba	iNaturalist
18763052	adult	succinea	https://www.inaturalist.org/observations/18763052	-32.7409	-62.1778	2018	Dec	1	Argentina	Córdoba	iNaturalist
18778696	adult	succinea	https://www.inaturalist.org/observations/18778696	25.6771	-100.282	2018	Dec	2	Mexico	Nuevo León	iNaturalist
18787829	adult	succinea	https://www.inaturalist.org/observations/18787829	-33.8086	-71.6589	2018	Dec	2	Chile	Valparaíso	iNaturalist
18792647	adult	succinea	https://www.inaturalist.org/observations/18792647	19.2982	-98.1198	2018	Dec	1	Mexico	Tlaxcala	iNaturalist
18805321	adult	succinea	https://www.inaturalist.org/observations/18805321	25.6627	-100.267	2018	Dec	3	Mexico	Nuevo León	iNaturalist
18820631	adult	succinea	https://www.inaturalist.org/observations/18820631	-34.8696	-55.263	2018	Sep	6	Uruguay	Maldonado Department	iNaturalist
18827030	adult	succinea	https://www.inaturalist.org/observations/18827030	19.698	-101.181	2018	Dec	4	Mexico	Michoacán	iNaturalist
18835204	adult	succinea	https://www.inaturalist.org/observations/18835204	-34.6081	-58.3509	2017	Sep	24	Argentina	Ciudad de Buenos Aires	iNaturalist
18846216	adult	succinea	https://www.inaturalist.org/observations/18846216	25.4058	-100.148	2018	Dec	3	Mexico	Nuevo León	iNaturalist
18847461	adult	succinea	https://www.inaturalist.org/observations/18847461	19.6977	-101.182	2018	Dec	4	Mexico	Michoacán	iNaturalist
18848662	adult	succinea	https://www.inaturalist.org/observations/18848662	19.0574	-98.2977	2018	Dec	5	Mexico	Puebla	iNaturalist
18868242	adult	succinea	https://www.inaturalist.org/observations/18868242	6.15992	-75.3791	2018	Dec	6	Colombia	Antioquia	iNaturalist
18872735	adult	succinea	https://www.inaturalist.org/observations/18872735	9.9154	-84.0193	2018	Dec	6	Costa Rica	San Jose	iNaturalist
18878445	pupa	NA	https://www.inaturalist.org/observations/18878445	-25.4341	-49.2876	2018	Dec	7	Brazil	Paraná	iNaturalist
18898259	adult	succinea	https://www.inaturalist.org/observations/18898259	-25.4136	-49.2678	2018	Dec	8	Brazil	Paraná	iNaturalist
18903788	larval stage	NA	https://www.inaturalist.org/observations/18903788	-33.0345	-71.637	2018	Oct	17	Chile	Valparaíso	iNaturalist
18904677	adult	succinea	https://www.inaturalist.org/observations/18904677	-0.193333	-78.4281	2018	Dec	8	Ecuador	Pichincha	iNaturalist
18906142	adult	succinea	https://www.inaturalist.org/observations/18906142	-25.4153	-49.2669	2018	Dec	8	Brazil	Paraná	iNaturalist
18932015	adult	succinea	https://www.inaturalist.org/observations/18932015	6.09944	-75.5088	2018	Dec	8	Colombia	Antioquia	iNaturalist
18945430	adult	succinea	https://www.inaturalist.org/observations/18945430	-34.5977	-58.4828	2018	Nov	30	Argentina	Ciudad de Buenos Aires	iNaturalist
18948401	adult	succinea	https://www.inaturalist.org/observations/18948401	19.4893	-99.1198	2018	Dec	9	Mexico	Distrito Federal	iNaturalist
18966979	adult	succinea	https://www.inaturalist.org/observations/18966979	-23.6027	-46.9195	2017	Dec	30	Brazil	São Paulo	iNaturalist
18968794	adult	succinea	https://www.inaturalist.org/observations/18968794	25.6718	-100.339	2018	Dec	11	Mexico	Nuevo León	iNaturalist
